# Supplementary material for: Dichlorido(5,5′-dimethyl-2,2′-bipyridine-κ2 N,N′)zinc(II)
Source: Acta Crystallogr Sect E Struct Rep Online. 2008 Aug 30;64(Pt 9):m1211–2. doi: 10.1107/S1600536808027104 (PMC2960607; doi:10.1107/S1600536808027104)
Supplement: Supplementary file 1 [file e-64-m1211-sup1.cif]

##############################################################################
###                                                                        ###
###        Electronic paper (Acta Crystallographica Section E)             ###
###                                                                        ###
##############################################################################
#                                                                            #
# This CIF contains the data in a paper accepted for publication in Acta     #
# Crystallographica Section E. It conforms to the requirements of Notes      #
# for Authors for Section E, and has been peer reviewed under the auspices   #
# of the IUCr Commission on Journals.                                        #
#                                                                            #
# Full details of the Crystallographic Information File format               #
# are given in the paper "The Crystallographic Information File (CIF):       #
# a New Standard Archive File for Crystallography" by S. R. Hall, F. H.      #
# Allen and I. D. Brown [Acta Cryst. (1991), A47, 655-685].                  #
#                                                                            #
# The current version of the core CIF dictionary is obtainable from          #
# ftp://ftp.iucr.org/pub/cif_core.dic. The current version number is 2.4.    #
#                                                                            #
# Software is freely available for graphical display of the structure(s) in  #
# this CIF.  For information consult the CIF home page http://www.iucr.org/  #
# cif/home.html                                                              #
#                                                                            #
# This file may be used for bona fide research purposes within the           #
# scientific community so long as proper attribution is given to the journal # 
# article from which it was obtained.                                        #
#                                                                            #
##############################################################################
                                             
data_I
_audit_creation_method     SHELXL-97
_chemical_name_systematic
;
Dichlorido(5,5'-dimethyl-2,2'-bipyridine-\k^2^<i>N</i>,<i>N</i>')zinc(II)
;
_chemical_name_common     ?
_chemical_formula_moiety     'C12 H12 Cl2 N2 Zn'
_chemical_formula_sum     'C12 H12 Cl2 N2 Zn'
_chemical_formula_iupac     '[Zn Cl2 (C12 H12 N2)]'
_chemical_formula_weight     320.53
_chemical_melting_point     ?
_symmetry_cell_setting     orthorhombic
_symmetry_space_group_name_H-M     'P n a 21'
_symmetry_space_group_name_Hall     'P 2c -2n'
loop_
    _symmetry_equiv_pos_as_xyz
    'x, y, z'
    '-x, -y, z+1/2'
    '-x+1/2, y+1/2, z+1/2'
    'x+1/2, -y+1/2, z'
_cell_length_a     16.267(2)
_cell_length_b     11.1704(16)
_cell_length_c     14.9328(14)
_cell_angle_alpha     90.00
_cell_angle_beta     90.00
_cell_angle_gamma     90.00
_cell_volume     2713.4(6)
_cell_formula_units_Z     8
_cell_measurement_reflns_used     2610
_cell_measurement_theta_min     2.21
_cell_measurement_theta_max     29.30
_cell_measurement_temperature     298(2)
_exptl_crystal_description     block
_exptl_crystal_colour     colorless
_exptl_crystal_size_max     0.28
_exptl_crystal_size_mid     0.20
_exptl_crystal_size_min     0.07
_exptl_crystal_density_diffrn     1.569
_exptl_crystal_density_meas     ?
_exptl_crystal_density_method     'not measured'
_exptl_crystal_F_000     1296
_exptl_absorpt_coefficient_mu     2.182
_exptl_absorpt_correction_type     multi-scan
_exptl_absorpt_process_details     '(SADABS; Sheldrick, 1998)'
_exptl_absorpt_correction_T_min     0.6120
_exptl_absorpt_correction_T_max     0.8600
_exptl_special_details
;
;
_diffrn_ambient_temperature     298(2)
_diffrn_radiation_type     MoK\a
_diffrn_radiation_wavelength     0.71073
_diffrn_radiation_source     'fine-focus sealed tube'
_diffrn_radiation_monochromator     graphite
_diffrn_measurement_device_type     'Bruker SMART CCD area-detector'
_diffrn_measurement_method     '\f and \w'
_diffrn_detector_area_resol_mean     ?
_diffrn_reflns_number     14309
_diffrn_reflns_av_R_equivalents     0.0661
_diffrn_reflns_av_sigmaI/netI     0.0629
_diffrn_reflns_theta_min     2.21
_diffrn_reflns_theta_max     29.30
_diffrn_reflns_theta_full     29.30
_diffrn_measured_fraction_theta_max     0.987
_diffrn_measured_fraction_theta_full     0.987
_diffrn_reflns_limit_h_min     -22
_diffrn_reflns_limit_h_max     13
_diffrn_reflns_limit_k_min     -13
_diffrn_reflns_limit_k_max     15
_diffrn_reflns_limit_l_min     -20
_diffrn_reflns_limit_l_max     20
_diffrn_standards_number     0
_diffrn_standards_interval_count     ?
_diffrn_standards_interval_time     ?
_diffrn_standards_decay_%     ?
_refine_special_details
;
Refinement of <i>F</i>^2^ against ALL reflections. The weighted
<i>R</i>-factor <i>wR</i> and goodness of fit <i>S</i> are based
on <i>F</i>^2^, conventional <i>R</i>-factors <i>R</i> are based
on <i>F</i>, with <i>F</i> set to zero for negative <i>F</i>^2^.
The threshold expression of <i>F</i>^2^ > \s(<i>F</i>^2^) is used
only for calculating <i>R</i>-factors(gt) <i>etc</i>. and is not
relevant to the choice of reflections for refinement. <i>R</i>-factors
based on <i>F</i>^2^ are statistically about twice as large as those
based on <i>F</i>, and <i>R</i>- factors based on ALL data will be
even larger.
;
_reflns_number_total     7167
_reflns_number_gt     4463
_reflns_threshold_expression     I>2\s(I)
_refine_ls_structure_factor_coef     Fsqd
_refine_ls_matrix_type     full
_refine_ls_R_factor_all     0.1167
_refine_ls_R_factor_gt     0.0658
_refine_ls_wR_factor_gt     0.1302
_refine_ls_wR_factor_ref     0.1500
_refine_ls_goodness_of_fit_ref     1.075
_refine_ls_restrained_S_all     1.075
_refine_ls_number_reflns     7167
_refine_ls_number_parameters     307
_refine_ls_number_restraints     1
_refine_ls_hydrogen_treatment     constr
_refine_ls_weighting_scheme     calc
_refine_ls_weighting_details
         'calc w=1/[\s^2^(Fo^2^)+(0.0545P)^2^+2.0209P] where P=(Fo^2^+2Fc^2^)/3'
_atom_sites_solution_hydrogens     geom
_atom_sites_solution_primary     direct
_atom_sites_solution_secondary     difmap
_refine_ls_shift/su_max     0.045
_refine_ls_shift/su_mean     0.030
_refine_diff_density_max     0.294
_refine_diff_density_min     -0.304
_refine_ls_extinction_method     none
_refine_ls_extinction_coef     ?
_refine_ls_abs_structure_details     'Flack (1983), 3320 Friedel pairs'
_refine_ls_abs_structure_Flack     0.07(3)
loop_
    _atom_type_symbol
    _atom_type_description
    _atom_type_scat_dispersion_real
    _atom_type_scat_dispersion_imag
    _atom_type_scat_source
    'Zn' 'Zn' 0.2839 1.4301
                         'International Tables Vol C Tables 4.2.6.8 and 6.1.1.4'
    'C' 'C' 0.0033 0.0016
                         'International Tables Vol C Tables 4.2.6.8 and 6.1.1.4'
    'Cl' 'Cl' 0.1484 0.1585
                         'International Tables Vol C Tables 4.2.6.8 and 6.1.1.4'
    'H' 'H' 0.0000 0.0000
                         'International Tables Vol C Tables 4.2.6.8 and 6.1.1.4'
    'N' 'N' 0.0061 0.0033
                         'International Tables Vol C Tables 4.2.6.8 and 6.1.1.4'
    'O' 'O' 0.0106 0.0060
                         'International Tables Vol C Tables 4.2.6.8 and 6.1.1.4'
_computing_data_collection     'SMART (Bruker, 1998)'
_computing_cell_refinement     'SMART (Bruker, 1998)'
_computing_data_reduction     'SAINT (Bruker, 1998)'
_computing_structure_solution     'SHELXTL (Sheldrick, 2008)'
_computing_structure_refinement     'SHELXTL (Sheldrick, 2008)'
_computing_molecular_graphics     'ORTEP-3 for Windows (Farrugia, 1997)'
_computing_publication_material     'WinGX (Farrugia, 1999)'
loop_
    _atom_site_type_symbol
    _atom_site_label
    _atom_site_fract_x
    _atom_site_fract_y
    _atom_site_fract_z
    _atom_site_U_iso_or_equiv
    _atom_site_adp_type
    _atom_site_calc_flag
    _atom_site_refinement_flags
    _atom_site_occupancy
    _atom_site_disorder_assembly
    _atom_site_disorder_group
    Zn Zn1 -0.27268(5) -0.87606(8) -0.43784(5) 0.0530(4) Uani d . 1 . .
    Zn Zn2 -0.77530(5) -1.11325(7) -0.47118(5) 0.0521(3) Uani d . 1 . .
    Cl Cl1 -0.33658(15) -0.9839(2) -0.33543(19) 0.0872(8) Uani d . 1 . .
    Cl Cl2 -0.35350(12) -0.7899(2) -0.53825(16) 0.0671(6) Uani d . 1 . .
    Cl Cl3 -0.84859(13) -1.0208(2) -0.36748(16) 0.0644(6) Uani d . 1 . .
    Cl Cl4 -0.84271(14) -1.2264(2) -0.56774(19) 0.0823(8) Uani d . 1 . .
    N N1 -0.1798(4) -0.7734(5) -0.3840(4) 0.0508(16) Uani d . 1 . .
    N N2 -0.1730(4) -0.9564(5) -0.4975(4) 0.0508(15) Uani d . 1 . .
    N N3 -0.6710(4) -1.1912(5) -0.4188(4) 0.0521(14) Uani d . 1 . .
    N N4 -0.6855(4) -1.0095(6) -0.5312(5) 0.0503(15) Uani d . 1 . .
    C C1 -0.1882(5) -0.6828(7) -0.3260(5) 0.0541(18) Uani d . 1 . .
    H H1 -0.2408 -0.6608 -0.3081 0.065 Uiso calc R 1 . .
    C C2 -0.1206(6) -0.6198(7) -0.2909(6) 0.060(2) Uani d . 1 . .
    C C3 -0.1361(7) -0.5168(8) -0.2285(6) 0.089(3) Uani d . 1 . .
    H H3A -0.1689 -0.4576 -0.2584 0.107 Uiso calc R 1 . .
    H H3B -0.0846 -0.4819 -0.2108 0.107 Uiso calc R 1 . .
    H H3C -0.1648 -0.5449 -0.1764 0.107 Uiso calc R 1 . .
    C C4 -0.0441(6) -0.6540(9) -0.3175(6) 0.071(2) Uani d . 1 . .
    H H4 0.0018 -0.6146 -0.2949 0.085 Uiso calc R 1 . .
    C C5 -0.0340(5) -0.7457(9) -0.3773(6) 0.062(2) Uani d . 1 . .
    H H5 0.0183 -0.7674 -0.3963 0.075 Uiso calc R 1 . .
    C C6 -0.1031(5) -0.8063(7) -0.4095(5) 0.0524(19) Uani d . 1 . .
    C C7 -0.1007(4) -0.9082(7) -0.4741(6) 0.0459(17) Uani d . 1 . .
    C C8 -0.0275(5) -0.9510(8) -0.5090(5) 0.061(2) Uani d . 1 . .
    H H8 0.0226 -0.9168 -0.4930 0.073 Uiso calc R 1 . .
    C C9 -0.0309(5) -1.0467(9) -0.5686(6) 0.069(3) Uani d . 1 . .
    H H9 0.0177 -1.0773 -0.5921 0.082 Uiso calc R 1 . .
    C C10 -0.1045(7) -1.0967(8) -0.5934(6) 0.062(3) Uani d . 1 . .
    C C11 -0.1117(7) -1.1986(8) -0.6598(6) 0.082(3) Uani d . 1 . .
    H H11A -0.1368 -1.2664 -0.6311 0.098 Uiso calc R 1 . .
    H H11B -0.0579 -1.2202 -0.6807 0.098 Uiso calc R 1 . .
    H H11C -0.1449 -1.1739 -0.7096 0.098 Uiso calc R 1 . .
    C C12 -0.1746(5) -1.0486(7) -0.5547(6) 0.057(2) Uani d . 1 . .
    H H12 -0.2252 -1.0820 -0.5694 0.068 Uiso calc R 1 . .
    C C13 -0.6682(5) -1.2826(7) -0.3606(6) 0.059(2) Uani d . 1 . .
    H H13 -0.7178 -1.3166 -0.3429 0.071 Uiso calc R 1 . .
    C C14 -0.5966(6) -1.3302(9) -0.3250(6) 0.067(2) Uani d . 1 . .
    C C15 -0.5985(7) -1.4306(9) -0.2602(6) 0.089(3) Uani d . 1 . .
    H H15A -0.6285 -1.4068 -0.2078 0.107 Uiso calc R 1 . .
    H H15B -0.5434 -1.4516 -0.2438 0.107 Uiso calc R 1 . .
    H H15C -0.6251 -1.4985 -0.2871 0.107 Uiso calc R 1 . .
    C C16 -0.5243(6) -1.2783(9) -0.3560(7) 0.074(3) Uani d . 1 . .
    H H16 -0.4741 -1.3087 -0.3370 0.089 Uiso calc R 1 . .
    C C17 -0.5255(5) -1.1830(9) -0.4141(6) 0.074(2) Uani d . 1 . .
    H H17 -0.4765 -1.1473 -0.4322 0.089 Uiso calc R 1 . .
    C C18 -0.6005(5) -1.1398(8) -0.4458(7) 0.0552(19) Uani d . 1 . .
    C C19 -0.6087(4) -1.0390(7) -0.5074(5) 0.0501(17) Uani d . 1 . .
    C C20 -0.5433(5) -0.9743(9) -0.5441(7) 0.072(3) Uani d . 1 . .
    H H20 -0.4894 -0.9962 -0.5310 0.086 Uiso calc R 1 . .
    C C21 -0.5580(6) -0.8791(8) -0.5990(5) 0.069(2) Uani d . 1 . .
    H H21 -0.5140 -0.8339 -0.6199 0.083 Uiso calc R 1 . .
    C C22 -0.6369(6) -0.8486(7) -0.6240(5) 0.0578(19) Uani d . 1 . .
    C C23 -0.6548(6) -0.7477(8) -0.6847(6) 0.080(3) Uani d . 1 . .
    H H23A -0.6848 -0.7765 -0.7357 0.096 Uiso calc R 1 . .
    H H23B -0.6042 -0.7120 -0.7042 0.096 Uiso calc R 1 . .
    H H23C -0.6871 -0.6891 -0.6536 0.096 Uiso calc R 1 . .
    C C24 -0.6992(5) -0.9174(7) -0.5874(5) 0.0572(18) Uani d . 1 . .
    H H24 -0.7533 -0.8990 -0.6023 0.069 Uiso calc R 1 . .
loop_
    _atom_site_aniso_label
    _atom_site_aniso_U_11
    _atom_site_aniso_U_22
    _atom_site_aniso_U_33
    _atom_site_aniso_U_12
    _atom_site_aniso_U_13
    _atom_site_aniso_U_23
    Zn1 0.0310(4) 0.0557(5) 0.0721(10) -0.0013(4) 0.0036(4) 0.0035(4)
    Zn2 0.0336(4) 0.0550(5) 0.0678(9) 0.0005(4) -0.0026(4) -0.0006(4)
    Cl1 0.0615(14) 0.0871(16) 0.113(2) 0.0035(12) 0.0292(13) 0.0328(14)
    Cl2 0.0426(10) 0.0783(13) 0.0805(15) 0.0030(9) -0.0096(9) 0.0048(11)
    Cl3 0.0490(11) 0.0682(12) 0.0759(14) -0.0025(9) 0.0060(9) -0.0081(10)
    Cl4 0.0550(13) 0.0829(15) 0.109(2) 0.0089(11) -0.0215(12) -0.0355(14)
    N1 0.038(3) 0.049(3) 0.065(4) -0.002(3) -0.007(3) 0.012(3)
    N2 0.037(3) 0.047(3) 0.069(4) -0.003(3) 0.011(3) 0.009(3)
    N3 0.041(3) 0.057(3) 0.058(4) -0.001(3) -0.001(3) -0.011(3)
    N4 0.034(3) 0.063(4) 0.055(4) -0.002(3) 0.003(3) -0.008(3)
    C1 0.045(4) 0.057(4) 0.061(4) -0.002(3) -0.008(3) 0.002(3)
    C2 0.065(5) 0.062(5) 0.053(5) -0.006(4) -0.016(4) 0.013(4)
    C3 0.135(10) 0.068(6) 0.066(6) -0.018(6) -0.023(6) 0.001(4)
    C4 0.067(6) 0.080(6) 0.066(5) -0.028(5) -0.016(4) 0.006(5)
    C5 0.035(4) 0.088(6) 0.063(5) -0.004(4) -0.002(3) 0.010(5)
    C6 0.046(4) 0.058(4) 0.054(4) -0.010(3) -0.005(3) 0.021(3)
    C7 0.027(3) 0.056(4) 0.055(5) 0.003(3) 0.007(3) 0.017(4)
    C8 0.046(4) 0.073(5) 0.065(5) 0.012(4) 0.008(3) 0.014(4)
    C9 0.051(5) 0.093(7) 0.062(5) 0.025(5) 0.021(4) 0.027(5)
    C10 0.081(7) 0.057(4) 0.048(5) 0.023(5) 0.013(4) 0.022(4)
    C11 0.102(8) 0.073(6) 0.071(6) 0.026(5) 0.017(5) 0.005(5)
    C12 0.041(4) 0.059(5) 0.071(5) -0.002(3) 0.000(3) 0.017(4)
    C13 0.058(5) 0.056(5) 0.064(5) 0.001(4) -0.009(4) -0.008(4)
    C14 0.069(6) 0.070(5) 0.061(5) 0.029(5) -0.013(4) -0.019(4)
    C15 0.112(9) 0.082(7) 0.073(6) 0.028(6) -0.029(6) -0.006(5)
    C16 0.052(5) 0.093(7) 0.078(6) 0.032(5) -0.014(4) -0.013(5)
    C17 0.037(4) 0.098(7) 0.089(6) 0.006(4) -0.012(4) -0.016(5)
    C18 0.048(4) 0.059(4) 0.058(5) 0.008(4) 0.010(4) -0.020(4)
    C19 0.033(3) 0.068(4) 0.049(4) 0.001(3) 0.002(3) -0.018(3)
    C20 0.039(4) 0.098(7) 0.078(6) -0.011(4) 0.005(4) -0.032(5)
    C21 0.078(6) 0.076(6) 0.053(5) -0.021(5) 0.005(4) -0.006(4)
    C22 0.077(6) 0.054(4) 0.042(4) -0.005(4) 0.008(3) -0.008(3)
    C23 0.093(7) 0.076(6) 0.071(6) -0.018(5) 0.013(5) -0.007(5)
    C24 0.050(4) 0.066(5) 0.055(4) 0.005(4) 0.002(3) -0.002(4)
_geom_special_details
;
All e.s.d.'s (except the e.s.d. in the dihedral angle between two l.s.
planes) are estimated using the full covariance matrix. The cell e.s.d.'s
are taken into account individually in the estimation of e.s.d.'s in
distances, angles and torsion angles; correlations between e.s.d.'s in
cell parameters are only used when they are defined by crystal symmetry.
An approximate (isotropic) treatment of cell e.s.d.'s is used for
estimating e.s.d.'s involving l.s. planes.
;
loop_
    _geom_bond_atom_site_label_1
    _geom_bond_atom_site_label_2
    _geom_bond_site_symmetry_2
    _geom_bond_distance
    _geom_bond_publ_flag
    Zn1 Cl1 . 2.206(2) yes
    Zn1 Cl2 . 2.215(2) yes
    Zn2 Cl3 . 2.211(2) yes
    Zn2 Cl4 . 2.207(3) yes
    Zn1 N1 . 2.058(6) yes
    Zn1 N2 . 2.057(6) yes
    Zn2 N3 . 2.063(6) yes
    Zn2 N4 . 2.066(6) yes
    C1 N1 . 1.339(10) ?
    C1 C2 . 1.406(12) ?
    C1 H1 . 0.9300 ?
    C2 C4 . 1.362(14) ?
    C2 C3 . 1.502(12) ?
    C3 H3A . 0.9600 ?
    C3 H3B . 0.9600 ?
    C3 H3C . 0.9600 ?
    C4 C5 . 1.369(13) ?
    C4 H4 . 0.9300 ?
    C5 C6 . 1.396(11) ?
    C5 H5 . 0.9300 ?
    C6 N1 . 1.357(10) ?
    C6 C7 . 1.491(11) ?
    C7 N2 . 1.339(9) ?
    C7 C8 . 1.387(10) ?
    C8 C9 . 1.392(12) ?
    C8 H8 . 0.9300 ?
    C9 C10 . 1.372(14) ?
    C9 H9 . 0.9300 ?
    C10 C12 . 1.386(13) ?
    C10 C11 . 1.514(13) ?
    C11 H11A . 0.9600 ?
    C11 H11B . 0.9600 ?
    C11 H11C . 0.9600 ?
    C12 N2 . 1.338(10) ?
    C12 H12 . 0.9300 ?
    C13 N3 . 1.341(10) ?
    C13 C14 . 1.386(11) ?
    C13 H13 . 0.9300 ?
    C14 C16 . 1.389(13) ?
    C14 C15 . 1.482(13) ?
    C15 H15A . 0.9600 ?
    C15 H15B . 0.9600 ?
    C15 H15C . 0.9600 ?
    C16 C17 . 1.374(13) ?
    C16 H16 . 0.9300 ?
    C17 C18 . 1.397(11) ?
    C17 H17 . 0.9300 ?
    C18 N3 . 1.343(10) ?
    C18 C19 . 1.460(12) ?
    C19 N4 . 1.341(9) ?
    C19 C20 . 1.397(11) ?
    C20 C21 . 1.364(13) ?
    C20 H20 . 0.9300 ?
    C21 C22 . 1.379(14) ?
    C21 H21 . 0.9300 ?
    C22 C24 . 1.384(12) ?
    C22 C23 . 1.476(12) ?
    C23 H23A . 0.9600 ?
    C23 H23B . 0.9600 ?
    C23 H23C . 0.9600 ?
    C24 N4 . 1.348(10) ?
    C24 H24 . 0.9300 ?
loop_
    _geom_angle_atom_site_label_1
    _geom_angle_atom_site_label_2
    _geom_angle_atom_site_label_3
    _geom_angle_site_symmetry_1
    _geom_angle_site_symmetry_3
    _geom_angle
    _geom_angle_publ_flag
    N1 Zn1 N2 . . 80.5(2) yes
    N1 Zn1 Cl1 . . 112.2(2) yes
    N1 Zn1 Cl2 . . 117.23(18) yes
    N2 Zn1 Cl1 . . 115.64(18) yes
    N2 Zn1 Cl2 . . 111.4(2) yes
    Cl1 Zn1 Cl2 . . 115.28(10) yes
    N3 Zn2 N4 . . 79.7(3) yes
    N3 Zn2 Cl3 . . 112.09(18) yes
    N3 Zn2 Cl4 . . 114.47(17) yes
    N4 Zn2 Cl4 . . 112.8(2) yes
    N4 Zn2 Cl3 . . 115.01(18) yes
    Cl4 Zn2 Cl3 . . 117.19(9) yes
    N1 C1 C2 . . 122.6(8) ?
    N1 C1 H1 . . 118.7 ?
    C2 C1 H1 . . 118.7 ?
    C4 C2 C1 . . 117.7(8) ?
    C4 C2 C3 . . 123.4(9) ?
    C1 C2 C3 . . 118.9(9) ?
    C2 C3 H3A . . 109.5 ?
    C2 C3 H3B . . 109.5 ?
    H3A C3 H3B . . 109.5 ?
    C2 C3 H3C . . 109.5 ?
    H3A C3 H3C . . 109.5 ?
    H3B C3 H3C . . 109.5 ?
    C2 C4 C5 . . 120.8(8) ?
    C2 C4 H4 . . 119.6 ?
    C5 C4 H4 . . 119.6 ?
    C4 C5 C6 . . 119.4(8) ?
    C4 C5 H5 . . 120.3 ?
    C6 C5 H5 . . 120.3 ?
    N1 C6 C5 . . 120.8(8) ?
    N1 C6 C7 . . 114.4(7) ?
    C5 C6 C7 . . 124.8(8) ?
    N2 C7 C8 . . 121.1(8) ?
    N2 C7 C6 . . 116.9(7) ?
    C8 C7 C6 . . 122.0(8) ?
    C7 C8 C9 . . 118.2(8) ?
    C7 C8 H8 . . 120.9 ?
    C9 C8 H8 . . 120.9 ?
    C10 C9 C8 . . 121.3(8) ?
    C10 C9 H9 . . 119.4 ?
    C8 C9 H9 . . 119.4 ?
    C9 C10 C12 . . 116.6(9) ?
    C9 C10 C11 . . 123.3(9) ?
    C12 C10 C11 . . 120.2(10) ?
    C10 C11 H11A . . 109.4 ?
    C10 C11 H11B . . 109.5 ?
    H11A C11 H11B . . 109.5 ?
    C10 C11 H11C . . 109.5 ?
    H11A C11 H11C . . 109.5 ?
    H11B C11 H11C . . 109.5 ?
    N2 C12 C10 . . 123.4(8) ?
    N2 C12 H12 . . 118.3 ?
    C10 C12 H12 . . 118.3 ?
    N3 C13 C14 . . 124.8(8) ?
    N3 C13 H13 . . 117.6 ?
    C14 C13 H13 . . 117.6 ?
    C13 C14 C16 . . 115.0(9) ?
    C13 C14 C15 . . 121.6(9) ?
    C16 C14 C15 . . 123.4(9) ?
    C14 C15 H15A . . 109.4 ?
    C14 C15 H15B . . 109.5 ?
    H15A C15 H15B . . 109.5 ?
    C14 C15 H15C . . 109.5 ?
    H15A C15 H15C . . 109.5 ?
    H15B C15 H15C . . 109.5 ?
    C17 C16 C14 . . 121.4(8) ?
    C17 C16 H16 . . 119.3 ?
    C14 C16 H16 . . 119.3 ?
    C16 C17 C18 . . 119.6(9) ?
    C16 C17 H17 . . 120.2 ?
    C18 C17 H17 . . 120.2 ?
    N3 C18 C17 . . 119.7(9) ?
    N3 C18 C19 . . 116.2(7) ?
    C17 C18 C19 . . 124.1(8) ?
    N4 C19 C20 . . 118.6(8) ?
    N4 C19 C18 . . 116.2(7) ?
    C20 C19 C18 . . 125.2(8) ?
    C21 C20 C19 . . 120.3(9) ?
    C21 C20 H20 . . 119.9 ?
    C19 C20 H20 . . 119.9 ?
    C20 C21 C22 . . 121.4(9) ?
    C20 C21 H21 . . 119.3 ?
    C22 C21 H21 . . 119.3 ?
    C21 C22 C24 . . 115.9(8) ?
    C21 C22 C23 . . 122.7(9) ?
    C24 C22 C23 . . 121.3(9) ?
    C22 C23 H23A . . 109.5 ?
    C22 C23 H23B . . 109.5 ?
    H23A C23 H23B . . 109.5 ?
    C22 C23 H23C . . 109.5 ?
    H23A C23 H23C . . 109.5 ?
    H23B C23 H23C . . 109.5 ?
    N4 C24 C22 . . 123.2(8) ?
    N4 C24 H24 . . 118.4 ?
    C22 C24 H24 . . 118.4 ?
    C1 N1 C6 . . 118.8(7) ?
    C1 N1 Zn1 . . 126.7(5) ?
    C6 N1 Zn1 . . 114.5(5) ?
    C12 N2 C7 . . 119.4(7) ?
    C12 N2 Zn1 . . 126.8(5) ?
    C7 N2 Zn1 . . 113.8(5) ?
    C13 N3 C18 . . 119.4(7) ?
    C13 N3 Zn2 . . 126.6(5) ?
    C18 N3 Zn2 . . 114.0(6) ?
    C19 N4 C24 . . 120.5(7) ?
    C19 N4 Zn2 . . 114.0(5) ?
    C24 N4 Zn2 . . 125.5(5) ?
loop_
    _geom_torsion_atom_site_label_1
    _geom_torsion_atom_site_label_2
    _geom_torsion_atom_site_label_3
    _geom_torsion_atom_site_label_4
    _geom_torsion_site_symmetry_1
    _geom_torsion_site_symmetry_2
    _geom_torsion_site_symmetry_3
    _geom_torsion_site_symmetry_4
    _geom_torsion
    _geom_torsion_publ_flag
    N1 C1 C2 C4 . . . . -0.3(13) ?
    N1 C1 C2 C3 . . . . 177.9(7) ?
    C1 C2 C4 C5 . . . . 0.8(13) ?
    C3 C2 C4 C5 . . . . -177.4(9) ?
    C2 C4 C5 C6 . . . . -1.5(14) ?
    C4 C5 C6 N1 . . . . 1.7(12) ?
    C4 C5 C6 C7 . . . . -179.5(8) ?
    N1 C6 C7 N2 . . . . -1.5(9) ?
    C5 C6 C7 N2 . . . . 179.6(8) ?
    N1 C6 C7 C8 . . . . 178.1(7) ?
    C5 C6 C7 C8 . . . . -0.8(11) ?
    N2 C7 C8 C9 . . . . -0.6(12) ?
    C6 C7 C8 C9 . . . . 179.8(7) ?
    C7 C8 C9 C10 . . . . 0.8(13) ?
    C8 C9 C10 C12 . . . . -1.2(12) ?
    C8 C9 C10 C11 . . . . 178.3(8) ?
    C9 C10 C12 N2 . . . . 1.4(12) ?
    C11 C10 C12 N2 . . . . -178.1(8) ?
    N3 C13 C14 C16 . . . . -1.8(12) ?
    N3 C13 C14 C15 . . . . 179.3(8) ?
    C13 C14 C16 C17 . . . . 3.1(13) ?
    C15 C14 C16 C17 . . . . -178.1(9) ?
    C14 C16 C17 C18 . . . . -2.6(15) ?
    C16 C17 C18 N3 . . . . 0.5(15) ?
    C16 C17 C18 C19 . . . . 179.8(8) ?
    N3 C18 C19 N4 . . . . -0.8(11) ?
    C17 C18 C19 N4 . . . . 179.9(8) ?
    N3 C18 C19 C20 . . . . -179.3(7) ?
    C17 C18 C19 C20 . . . . 1.4(14) ?
    N4 C19 C20 C21 . . . . 3.6(12) ?
    C18 C19 C20 C21 . . . . -178.0(8) ?
    C19 C20 C21 C22 . . . . -4.0(13) ?
    C20 C21 C22 C24 . . . . 2.4(12) ?
    C20 C21 C22 C23 . . . . -178.8(8) ?
    C21 C22 C24 N4 . . . . -0.5(11) ?
    C23 C22 C24 N4 . . . . -179.4(7) ?
    C2 C1 N1 C6 . . . . 0.5(11) ?
    C2 C1 N1 Zn1 . . . . 178.2(6) ?
    C5 C6 N1 C1 . . . . -1.2(10) ?
    C7 C6 N1 C1 . . . . 179.8(6) ?
    C5 C6 N1 Zn1 . . . . -179.1(6) ?
    C7 C6 N1 Zn1 . . . . 1.9(7) ?
    N2 Zn1 N1 C1 . . . . -179.1(6) ?
    Cl1 Zn1 N1 C1 . . . . -65.2(7) ?
    Cl2 Zn1 N1 C1 . . . . 71.6(7) ?
    N2 Zn1 N1 C6 . . . . -1.4(5) ?
    Cl1 Zn1 N1 C6 . . . . 112.5(5) ?
    Cl2 Zn1 N1 C6 . . . . -110.7(5) ?
    C10 C12 N2 C7 . . . . -1.2(12) ?
    C10 C12 N2 Zn1 . . . . 178.9(6) ?
    C8 C7 N2 C12 . . . . 0.8(12) ?
    C6 C7 N2 C12 . . . . -179.6(6) ?
    C8 C7 N2 Zn1 . . . . -179.3(6) ?
    C6 C7 N2 Zn1 . . . . 0.3(9) ?
    N1 Zn1 N2 C12 . . . . -179.6(7) ?
    Cl1 Zn1 N2 C12 . . . . 70.3(7) ?
    Cl2 Zn1 N2 C12 . . . . -64.0(7) ?
    N1 Zn1 N2 C7 . . . . 0.5(6) ?
    Cl1 Zn1 N2 C7 . . . . -109.6(5) ?
    Cl2 Zn1 N2 C7 . . . . 116.2(6) ?
    C14 C13 N3 C18 . . . . -0.1(12) ?
    C14 C13 N3 Zn2 . . . . -178.1(6) ?
    C17 C18 N3 C13 . . . . 0.8(13) ?
    C19 C18 N3 C13 . . . . -178.5(7) ?
    C17 C18 N3 Zn2 . . . . 179.0(7) ?
    C19 C18 N3 Zn2 . . . . -0.3(10) ?
    N4 Zn2 N3 C13 . . . . 178.9(7) ?
    Cl4 Zn2 N3 C13 . . . . -70.6(7) ?
    Cl3 Zn2 N3 C13 . . . . 66.0(6) ?
    N4 Zn2 N3 C18 . . . . 0.8(6) ?
    Cl4 Zn2 N3 C18 . . . . 111.3(6) ?
    Cl3 Zn2 N3 C18 . . . . -112.1(6) ?
    C20 C19 N4 C24 . . . . -1.7(10) ?
    C18 C19 N4 C24 . . . . 179.7(7) ?
    C20 C19 N4 Zn2 . . . . -179.9(6) ?
    C18 C19 N4 Zn2 . . . . 1.5(8) ?
    C22 C24 N4 C19 . . . . 0.3(11) ?
    C22 C24 N4 Zn2 . . . . 178.3(5) ?
    N3 Zn2 N4 C19 . . . . -1.3(5) ?
    Cl4 Zn2 N4 C19 . . . . -113.6(5) ?
    Cl3 Zn2 N4 C19 . . . . 108.4(5) ?
    N3 Zn2 N4 C24 . . . . -179.4(6) ?
    Cl4 Zn2 N4 C24 . . . . 68.3(6) ?
    Cl3 Zn2 N4 C24 . . . . -69.7(6) ?
loop_
    _geom_hbond_atom_site_label_D
    _geom_hbond_atom_site_label_H
    _geom_hbond_atom_site_label_A
    _geom_hbond_site_symmetry_A
    _geom_hbond_distance_DH
    _geom_hbond_distance_HA
    _geom_hbond_distance_DA
    _geom_hbond_angle_DHA
    _geom_hbond_publ_flag
    C1 H1 Cl3 4_535 0.93 2.82 3.516(8) 132.00 yes
    C16 H16 Cl3 4_525 0.93 2.83 3.638(10) 146.00 yes
    C3 H3A Cg5 1_555 0.96 3.10 3.719(6) 123.79 yes
    C11 H11A Cg2 1_565 0.96 2.83 3.688(5) 149.98 yes
    C15 H15C Cg1 1_545 0.96 2.84 3.704(6) 150.43 yes
    C23 H23C Cg4 1_555 0.96 3.11 3.690(6) 120.16 yes
data_global
_journal_date_recd_electronic     2008-08-22
_journal_date_accepted     2008-08-22
_journal_name_full     'Acta Crystallographica, Section E'
_journal_year     2008
_journal_volume     64
_journal_issue      9
_journal_page_first     m1211
_journal_page_last     m1212
_journal_paper_category     QM
_journal_coeditor_code     HK2517
_publ_contact_author
;
  'Amani, Vahid'
   Islamic Azad University
   Shahr-e-Rey Branch
   Tehran
   Iran
;
_publ_contact_author_email
;
?
;
_publ_contact_author_fax     '0098 021 55277888'
_publ_contact_author_phone     '0098 021 55277850'
_publ_section_title
;
Dichlorido(5,5'-dimethyl-2,2'-bipyridine-\k^2^<i>N</i>,<i>N</i>')zinc(II)
;
loop_
    _publ_author_name
    _publ_author_address
    'Khalighi, Aida'
;      Islamic Azad University,
       Shahr-e-Rey Branch,
       Tehran
       Iran
;
    'Ahmadi, Roya'
;      Islamic Azad University,
       Shahr-e-Rey Branch,
       Tehran
       Iran
;
    'Amani, Vahid'
;      Islamic Azad University,
       Shahr-e-Rey Branch,
       Tehran
       Iran
;
    'Khavasi, Hamid Reza'
;      Department of Chemistry,
       Shahid Beheshti University,
       Tehran 1983963113
       Iran
;
