# Supplementary material for: Dichlorido(5,5′-dimethyl-2,2′-bipyridine-κ2 N,N′)zinc(II)
Source: Acta Crystallogr Sect E Struct Rep Online. 2008 Aug 30;64(Pt 9):m1211–2. doi: 10.1107/S1600536808027104 (PMC2960607; doi:10.1107/S1600536808027104)
Supplement: Supplementary file 2 [file e-64-m1211-Isup2.hkl]

#
# h,k,l, Fc-squared, Fo-squared, sigma(Fo-squared) and status flag
#
data_I
_shelx_title ' ZNCL2+5,5-DIMETHYLBIPY'
_shelx_refln_list_code          4
_shelx_F_calc_maximum      342.54
_exptl_crystal_F_000      1104.00
_reflns_d_resolution_high  0.7262
 
loop_
 _symmetry_equiv_pos_as_xyz
 'x, y, z'
 '-x, -y, z+1/2'
 '-x+1/2, y+1/2, z+1/2'
 'x+1/2, -y+1/2, z'
 
_cell_length_a    16.2667
_cell_length_b    11.1704
_cell_length_c    14.9328
_cell_angle_alpha  90.000
_cell_angle_beta   90.000
_cell_angle_gamma  90.000
 
_shelx_F_squared_multiplier     1.000
 
loop_
 _refln_index_h
 _refln_index_k
 _refln_index_l
 _refln_F_squared_calc
 _refln_F_squared_meas
 _refln_F_squared_sigma
 _refln_observed_status
   0   0 -20       38.07      134.63     52.66 o
   2   0 -20       42.57       42.61     38.04 o
   4   0 -20        4.59      160.09     85.23 o
   1   1 -20       13.43       10.37     35.71 o
   2   1 -20       11.42      -27.46     42.24 o
   3   1 -20       15.20       43.43     27.53 o
   4   1 -20        7.50       10.69     24.10 o
   5   1 -20       17.58       32.86     56.10 o
   0   2 -20        0.62       87.72     37.43 o
   1   2 -20        9.50       35.22     24.10 o
   2   2 -20        0.51       17.40     26.87 o
   3   2 -20       11.62       23.53     37.08 o
   4   2 -20        0.31      117.81     37.21 o
   1   3 -20        0.09       51.99     21.91 o
   2   3 -20        5.19       29.93     45.85 o
   2   0 -19        6.15        0.57     36.58 o
   4   0 -19        0.84       19.37     42.07 o
   6   0 -19        6.34       38.56     30.66 o
   8   0 -19        4.69       94.86     37.95 o
   0   1 -19       84.16       31.47     30.39 o
   1   1 -19       89.68       44.04     24.04 o
   2   1 -19       55.06       36.73     47.77 o
   3   1 -19       80.47       50.93     21.73 o
   4   1 -19       41.39       46.96     26.37 o
   5   1 -19        0.68      -22.06     22.06 o
   6   1 -19       21.28       37.53     23.84 o
   7   1 -19       46.90       97.39     23.78 o
   8   1 -19        1.85      -19.95     33.68 o
   1   2 -19        8.77       47.97     19.51 o
   2   2 -19       13.79        5.76     24.03 o
   3   2 -19        5.38       97.97     23.39 o
   4   2 -19        6.55       37.57     22.92 o
   5   2 -19        8.08      -28.81     31.10 o
   6   2 -19        3.85       26.47     22.07 o
   7   2 -19       15.89       85.07     29.81 o
   0   3 -19       53.41       10.73     72.24 o
   1   3 -19       25.15       68.20     19.36 o
   2   3 -19       26.55       27.34     36.92 o
   3   3 -19       17.82       38.72     23.32 o
   4   3 -19       32.93       38.13     35.69 o
   5   3 -19       22.87       36.17     47.82 o
   6   3 -19       21.40       55.82     26.87 o
   7   3 -19        2.16       25.07     24.19 o
   1   4 -19        0.57       19.89     29.17 o
   2   4 -19        0.01      117.99     51.51 o
   3   4 -19        0.41       31.01     35.21 o
   4   4 -19        7.80      -15.01     21.92 o
   5   4 -19        1.01      -26.89     34.42 o
   6   4 -19        7.41       -7.66     38.85 o
   0   5 -19       18.65      -38.73     38.73 o
   1   5 -19        6.11      -24.25     26.75 o
   2   5 -19       12.86       47.97     22.32 o
   3   5 -19       52.77      113.82     31.62 o
   4   5 -19       38.92       43.60     35.26 o
   0   0 -18       89.66      296.06     50.14 o
   2   0 -18       30.92      -33.68     35.95 o
   4   0 -18       11.86       59.97     48.94 o
   6   0 -18        4.74      -30.84     61.94 o
   8   0 -18        9.33      -24.06     76.02 o
  10   0 -18        2.72      -32.00     32.00 o
   1   1 -18       19.95       49.38     42.95 o
   2   1 -18       54.54       72.21     24.03 o
   3   1 -18       65.33      114.50     26.47 o
   4   1 -18       15.64       84.68     22.46 o
   5   1 -18       74.62      115.46     22.64 o
   6   1 -18       64.73       18.58     28.52 o
   7   1 -18       57.86      108.62     21.37 o
   8   1 -18      140.55       86.36     39.68 o
   9   1 -18       67.49       24.81     21.67 o
  10   1 -18       38.27       66.07     26.51 o
   0   2 -18        0.26      -36.29     36.29 o
   1   2 -18       21.43       25.77     20.75 o
   2   2 -18        7.18       30.70     62.94 o
   3   2 -18       31.00       22.57     31.64 o
   4   2 -18        2.38       51.02     31.58 o
   5   2 -18        4.82       27.74     25.60 o
   6   2 -18        7.00       34.57     44.52 o
   7   2 -18        2.04       35.63     26.03 o
   8   2 -18        1.01       11.11     23.97 o
   9   2 -18       25.17       16.14     34.82 o
  10   2 -18        1.79       19.13     29.63 o
   1   3 -18        4.93       -9.09     27.77 o
   2   3 -18       49.00       88.04     22.87 o
   3   3 -18       22.24       51.99     63.47 o
   4   3 -18       62.67       45.01     22.27 o
   5   3 -18       32.62       43.30     23.07 o
   6   3 -18       39.67       89.66     19.38 o
   7   3 -18       54.91       60.23     21.39 o
   8   3 -18       46.26        9.10     39.86 o
   9   3 -18       39.62       45.84     34.30 o
   0   4 -18       12.74       41.45     42.25 o
   1   4 -18        1.27       10.32     26.97 o
   2   4 -18        1.39       24.36     34.12 o
   3   4 -18        8.06       82.00     19.63 o
   4   4 -18       15.66       41.01     41.29 o
   5   4 -18        2.09       30.73     25.76 o
   6   4 -18       27.87       32.55     26.33 o
   7   4 -18        0.32       -6.66     32.27 o
   8   4 -18        0.38       30.01     36.06 o
   1   5 -18       14.01       31.50     21.25 o
   2   5 -18       17.05       56.11     20.92 o
   3   5 -18        8.79       59.50     32.39 o
   4   5 -18        0.57       14.87     34.88 o
   5   5 -18       10.26       81.58     29.02 o
   6   5 -18       11.35       41.80     29.04 o
   7   5 -18       47.37       98.48     46.74 o
   0   6 -18        5.72       21.28     68.46 o
   1   6 -18        4.28        5.46     23.37 o
   2   6 -18        1.59       -9.86     45.99 o
   3   6 -18        6.40       15.19     19.01 o
   4   6 -18        1.54       40.16     23.79 o
   5   6 -18        5.55      -17.02     24.64 o
   6   6 -18       10.55       12.15     31.39 o
   1   7 -18        7.44       -2.26     37.91 o
   2   7 -18        1.89       32.24     44.68 o
   3   7 -18       24.50       60.91     53.35 o
   2   0 -17       18.96       24.78     28.25 o
   4   0 -17       19.01       68.49     34.75 o
   6   0 -17       13.31       47.10     27.32 o
   8   0 -17        8.00        7.27     60.73 o
  10   0 -17       39.96      -22.37     30.73 o
  12   0 -17       31.30       72.45     30.62 o
   0   1 -17      156.70      175.46     35.17 o
   1   1 -17      240.57      300.77     33.31 o
   2   1 -17      132.67      128.59     19.11 o
   3   1 -17      229.27      194.79     24.36 o
   4   1 -17      228.63      235.75     21.11 o
   5   1 -17       62.84       49.56     20.27 o
   6   1 -17        4.57       47.29     29.23 o
   7   1 -17       73.42       82.03     21.42 o
   8   1 -17        6.53      -22.81     22.81 o
   9   1 -17        5.15        7.03     43.48 o
  10   1 -17       15.03       66.91     25.84 o
  11   1 -17       12.20       40.75     42.02 o
  12   1 -17        2.14       29.27     35.10 o
   1   2 -17       12.54       25.63     22.20 o
   2   2 -17        9.35       -9.27     39.92 o
   3   2 -17        2.21       94.83     37.31 o
   4   2 -17        3.66      -11.60     24.72 o
   5   2 -17        1.32       -7.09     24.11 o
   6   2 -17        0.45       34.39     20.72 o
   7   2 -17       11.88       85.67     33.35 o
   8   2 -17        3.78        3.23     43.64 o
   9   2 -17       11.33       51.88     36.60 o
  10   2 -17        3.97        0.92     21.42 o
  11   2 -17        9.92       83.78     30.33 o
  12   2 -17        0.72       22.52     31.44 o
   0   3 -17       63.04       63.66     34.29 o
   1   3 -17       57.02      134.51     33.51 o
   2   3 -17      149.15      138.64     22.23 o
   3   3 -17       98.97       79.67     22.30 o
   4   3 -17       74.19      112.43     20.60 o
   5   3 -17      109.71       91.82     24.46 o
   6   3 -17       44.11       24.70     25.61 o
   7   3 -17       46.95       58.75     25.78 o
   8   3 -17       30.94       61.10     32.01 o
   9   3 -17       38.43        3.37     26.40 o
  10   3 -17       28.52       95.85     21.85 o
  11   3 -17        7.43       58.49     24.52 o
   1   4 -17       11.10        3.39     31.01 o
   2   4 -17        7.29       50.86     22.51 o
   3   4 -17        4.57       -1.35     25.48 o
   4   4 -17       12.94       62.58     71.80 o
   5   4 -17        1.18       43.83     36.06 o
   6   4 -17       14.58       15.82     23.76 o
   7   4 -17        6.65       -3.35     23.33 o
   8   4 -17        3.38       11.64     20.90 o
   9   4 -17       14.03       42.69     23.69 o
  10   4 -17        2.02       54.58     26.94 o
  11   4 -17        1.89       33.20     37.55 o
   0   5 -17       33.75       21.05     45.74 o
   1   5 -17      120.25      126.01     20.99 o
   2   5 -17       56.32      105.50     22.73 o
   3   5 -17       85.33       53.18     22.94 o
   4   5 -17       23.47       -0.84     20.75 o
   5   5 -17       41.84       47.64     23.23 o
   6   5 -17       11.83       61.31     22.90 o
   7   5 -17       29.78       40.74     28.77 o
   8   5 -17       14.24      -10.36     37.78 o
   9   5 -17       19.33       38.81     32.90 o
  10   5 -17        3.92       24.69     38.73 o
   1   6 -17        1.46       28.04     22.52 o
   2   6 -17        5.33       38.79     21.04 o
   3   6 -17        4.05      -10.46     23.27 o
   4   6 -17        7.22       10.97     26.41 o
   5   6 -17        0.19       17.63     25.12 o
   6   6 -17       20.51        9.47     26.22 o
   7   6 -17       26.61       37.45     32.32 o
   8   6 -17        0.59      -27.94     48.96 o
   0   7 -17       43.40      117.52     30.24 o
   1   7 -17       30.17       21.31     21.31 o
   2   7 -17       30.82       18.50     41.31 o
   3   7 -17        4.72      -19.99     19.99 o
   4   7 -17       41.67        5.64     23.94 o
   5   7 -17       26.25       66.63     46.40 o
   6   7 -17       81.58      108.05     23.99 o
   7   7 -17       27.29       73.71     21.83 o
   1   8 -17        7.07       37.00     39.56 o
   2   8 -17        3.62       68.93     23.95 o
   3   8 -17        5.78       -3.10     29.02 o
   4   8 -17        5.67       -2.44     27.94 o
   0   0 -16       58.37       79.34     49.00 o
   2   0 -16       14.35       92.13     62.39 o
   4   0 -16       19.83        8.71     35.95 o
   6   0 -16       46.57       41.40     64.80 o
   8   0 -16       52.06       54.47     28.79 o
  10   0 -16      110.59       81.40     43.28 o
  12   0 -16       10.37       28.20     36.99 o
   1   1 -16        5.94       34.34     24.15 o
   2   1 -16       12.98       64.86     31.83 o
   3   1 -16       86.33       98.15     19.99 o
   4   1 -16       71.65       69.64     20.06 o
   5   1 -16       24.19       32.81     21.48 o
   6   1 -16      119.16      142.14     24.18 o
   7   1 -16      311.93      331.32     22.21 o
   8   1 -16      601.37      526.00     31.64 o
   9   1 -16      390.85      330.19     36.19 o
  10   1 -16      103.79      130.01     25.51 o
  11   1 -16       62.50       83.56     41.23 o
  12   1 -16       25.69       84.24     41.67 o
  13   1 -16       46.01       93.79     36.18 o
   0   2 -16        2.05       -7.40     34.11 o
   1   2 -16       15.17       52.52     19.56 o
   2   2 -16       17.46       52.06     19.35 o
   3   2 -16       10.56      101.06     19.59 o
   4   2 -16       13.02       29.83     20.64 o
   5   2 -16        6.00       25.02     21.82 o
   6   2 -16        0.08       35.47     28.08 o
   7   2 -16        1.91       -0.24     21.32 o
   8   2 -16       21.81       65.78     26.29 o
   9   2 -16        1.88      -20.51     20.51 o
  10   2 -16        0.46       -9.93     31.14 o
  11   2 -16        3.56       87.14     40.50 o
  12   2 -16        0.10       -7.62     23.29 o
  13   2 -16        3.93       46.49     31.02 o
   1   3 -16      113.79      133.62     32.43 o
   2   3 -16      357.27      372.30     20.49 o
   3   3 -16      189.56      191.72     35.40 o
   4   3 -16      121.58      126.20     20.16 o
   5   3 -16       77.31      167.22     39.30 o
   6   3 -16      124.89       70.32     20.98 o
   7   3 -16       85.08       56.16     19.17 o
   8   3 -16       72.27       66.81     20.57 o
   9   3 -16       88.16      133.96     49.29 o
  10   3 -16      138.15      119.26     21.62 o
  11   3 -16       56.81       95.58     38.35 o
  12   3 -16       68.10       67.86     37.16 o
  13   3 -16       42.92       31.70     38.86 o
   0   4 -16       19.65      -31.71     31.71 o
   1   4 -16       13.69       -2.59     25.34 o
   2   4 -16        2.35       47.25     21.62 o
   3   4 -16       28.03       27.08     17.45 o
   4   4 -16       10.96      -20.10     20.10 o
   5   4 -16       27.25       74.06     29.63 o
   6   4 -16       21.99       -8.77     36.16 o
   7   4 -16        3.94        1.43     19.22 o
   8   4 -16        1.20        7.77     23.02 o
   9   4 -16        4.57       23.99     20.93 o
  10   4 -16        5.20       13.98     19.44 o
  11   4 -16        0.15       38.26     26.30 o
  12   4 -16        0.98        5.37     21.66 o
   1   5 -16       42.62      131.16     24.82 o
   2   5 -16       42.27       91.58     20.67 o
   3   5 -16      188.99      191.25     42.70 o
   4   5 -16       49.11       86.96     22.28 o
   5   5 -16       98.08      127.54     26.09 o
   6   5 -16       38.59       80.11     25.41 o
   7   5 -16       19.01       59.27     28.32 o
   8   5 -16       25.13       57.17     21.34 o
   9   5 -16       34.89       59.76     33.64 o
  10   5 -16       16.34       55.76     23.41 o
  11   5 -16       95.43      102.96     24.52 o
   0   6 -16       10.23        8.39     27.99 o
   1   6 -16        0.19       -1.36     21.84 o
   2   6 -16        2.89       61.26     56.10 o
   3   6 -16       15.09       15.91     40.04 o
   4   6 -16        0.30        7.83     18.79 o
   5   6 -16       11.13       65.86     28.98 o
   6   6 -16       41.90       34.61     25.40 o
   7   6 -16       10.71       79.11     44.81 o
   8   6 -16       15.32      -11.52     24.13 o
   9   6 -16        3.05       29.48     23.87 o
  10   6 -16        6.76       69.53     27.32 o
   1   7 -16        5.29      -17.29     28.62 o
   2   7 -16       11.26       70.65     26.47 o
   3   7 -16       17.21       -6.04     29.44 o
   4   7 -16       53.40       63.86     31.73 o
   5   7 -16       35.96       47.73     35.05 o
   6   7 -16       80.47       54.27     23.56 o
   7   7 -16        8.54      -11.29     26.46 o
   8   7 -16       52.56       21.08     21.59 o
   9   7 -16       16.92       71.11     30.17 o
   0   8 -16       12.07      -23.37     71.32 o
   1   8 -16        6.39       11.17     26.31 o
   2   8 -16        0.97       41.57     19.66 o
   3   8 -16        4.08      -11.85     23.57 o
   4   8 -16        1.09       76.07     23.21 o
   5   8 -16        1.91       27.51     21.31 o
   6   8 -16        2.12      -15.66     21.80 o
   7   8 -16       10.13       17.17     27.98 o
   1   9 -16        2.66       46.74     24.16 o
   2   9 -16       40.15       56.52     25.41 o
   3   9 -16        8.81       70.49     26.92 o
   4   9 -16       23.56       62.51     55.01 o
   2   0 -15        6.49       12.09     28.34 o
   4   0 -15       28.18       43.75     28.17 o
   6   0 -15       14.47       45.30     79.17 o
   8   0 -15       59.95       99.14     28.75 o
  10   0 -15       30.35       75.68     35.78 o
  12   0 -15        1.94      -18.61     37.95 o
  14   0 -15        2.09       -0.46     34.80 o
   0   1 -15      105.96      142.85     27.15 o
   1   1 -15      130.78      182.18     19.92 o
   2   1 -15      239.34      269.97     19.10 o
   3   1 -15      743.53      770.95     31.84 o
   4   1 -15      767.12      752.32     30.16 o
   5   1 -15      784.30      735.11     35.56 o
   6   1 -15      314.67      290.12     20.63 o
   7   1 -15       34.83       24.78     32.35 o
   8   1 -15       73.84       38.44     21.90 o
   9   1 -15       20.65       16.98     45.51 o
  10   1 -15       22.40       75.22     18.56 o
  11   1 -15       28.91       45.54     24.90 o
  12   1 -15       45.47       23.13     19.34 o
  13   1 -15       23.99       21.25     23.43 o
  14   1 -15        2.98      -37.20     37.20 o
  15   1 -15        5.66       51.06     62.11 o
   1   2 -15       21.88       20.54     22.62 o
   2   2 -15        3.80       -0.68     24.02 o
   3   2 -15        1.96      -21.49     21.49 o
   4   2 -15        3.58      -19.96     28.47 o
   5   2 -15        1.91       45.75     26.06 o
   6   2 -15        8.36       23.50     24.27 o
   7   2 -15       51.93       33.16     32.59 o
   8   2 -15       26.52       25.91     35.16 o
   9   2 -15        0.76       22.89     23.35 o
  10   2 -15        1.73       19.92     22.40 o
  11   2 -15       21.47       26.19     22.55 o
  12   2 -15       22.71       32.05     22.08 o
  13   2 -15        5.69       15.87     36.17 o
  14   2 -15        6.83       66.91     39.38 o
  15   2 -15        8.26       10.19     54.15 o
   0   3 -15      501.49      581.32     57.47 o
   1   3 -15      221.95      192.16     19.73 o
   2   3 -15      597.02      575.85     31.58 o
   3   3 -15      309.13      272.62     20.33 o
   4   3 -15      210.60      207.71     20.19 o
   5   3 -15       63.27       56.62     21.75 o
   6   3 -15       30.94       24.06     41.74 o
   7   3 -15       45.19       43.85     21.63 o
   8   3 -15       59.48       35.54     29.58 o
   9   3 -15       11.65       -8.36     38.68 o
  10   3 -15        9.94       15.20     20.36 o
  11   3 -15       16.50        4.64     36.19 o
  12   3 -15        0.59       37.64     28.41 o
  13   3 -15       15.08       48.11     25.52 o
  14   3 -15       78.06      160.76     85.18 o
   1   4 -15        5.84        0.68     32.75 o
   2   4 -15        1.16       16.95     30.55 o
   3   4 -15        2.24      -14.61     32.04 o
   4   4 -15       35.65      -22.06     44.83 o
   5   4 -15        8.28       22.88     24.06 o
   6   4 -15       14.83       25.76     21.60 o
   7   4 -15       15.68       23.67     22.22 o
   8   4 -15        4.72      -19.76     22.11 o
   9   4 -15        9.00        6.09     34.68 o
  10   4 -15        5.26       29.34     40.07 o
  11   4 -15        0.64       33.59     22.82 o
  12   4 -15        6.53       47.85     29.20 o
  13   4 -15        0.70       33.85     42.53 o
  14   4 -15        2.53        9.27     53.12 o
   0   5 -15      360.79      348.74     37.84 o
   1   5 -15      657.98      632.62     37.35 o
   2   5 -15      161.78      123.76     21.99 o
   3   5 -15      127.68      116.11     26.04 o
   4   5 -15       33.33       25.83     22.26 o
   5   5 -15        4.62       62.59     25.09 o
   6   5 -15       27.94       60.41     20.19 o
   7   5 -15       49.31       -2.36     20.39 o
   8   5 -15       62.29      115.60     32.06 o
   9   5 -15      120.76      157.71     46.52 o
  10   5 -15       31.31       10.25     28.84 o
  11   5 -15       31.99       84.93     39.41 o
  12   5 -15        3.94       26.02     26.41 o
  13   5 -15       46.75       11.95     34.92 o
   1   6 -15        1.42       24.61     31.73 o
   2   6 -15        4.36       47.88     21.77 o
   3   6 -15       10.62       18.11     34.94 o
   4   6 -15       14.24       -8.67     22.14 o
   5   6 -15       23.88       -6.35     34.60 o
   6   6 -15       57.06       54.50     20.99 o
   7   6 -15        1.30      -27.61     27.61 o
   8   6 -15        0.69       40.49     22.62 o
   9   6 -15       15.12        9.83     20.90 o
  10   6 -15       11.91      128.37     33.89 o
  11   6 -15        3.75       -4.03     25.11 o
  12   6 -15        2.56       -9.90     48.08 o
   0   7 -15      297.68      331.19     29.25 o
   1   7 -15       65.37       44.28     31.97 o
   2   7 -15      170.11      202.20     22.99 o
   3   7 -15       32.50       55.93     33.28 o
   4   7 -15       61.21       40.78     23.04 o
   5   7 -15       32.65       23.23     26.44 o
   6   7 -15       65.37       68.47     25.66 o
   7   7 -15       34.51       73.11     37.41 o
   8   7 -15       43.53       54.92     20.81 o
   9   7 -15        0.67        7.01     24.11 o
  10   7 -15        2.96       75.21     22.02 o
  11   7 -15        0.29       59.04     42.20 o
   1   8 -15        5.90       38.08     20.58 o
   2   8 -15        7.81       57.11     27.07 o
   3   8 -15        5.81      -22.29     22.29 o
   4   8 -15        1.06       -3.49     20.93 o
   5   8 -15       13.41      -18.95     20.77 o
   6   8 -15        0.34       59.90     23.13 o
   7   8 -15        1.38       18.89     21.69 o
   8   8 -15       16.17       63.20     26.74 o
   9   8 -15        9.71       21.62     24.36 o
   0   9 -15       14.52       32.76     29.71 o
   1   9 -15       45.14      112.36     25.69 o
   2   9 -15       32.44       48.22     31.38 o
   3   9 -15      115.34       95.81     26.06 o
   4   9 -15       13.09       62.10     23.61 o
   5   9 -15      105.16      107.14     44.93 o
   6   9 -15        7.72       88.94     27.15 o
   7   9 -15       36.30        9.91     21.94 o
   1  10 -15       47.06       86.55     27.12 o
   2  10 -15       26.94       34.84     21.68 o
   3  10 -15       15.51      -36.40     36.40 o
   4  10 -15       18.62       32.42     49.63 o
   0   0 -14       62.81      120.32     46.02 o
   2   0 -14       13.65      -51.63     51.63 o
   4   0 -14        6.78        9.55     29.14 o
   6   0 -14      121.68       81.54     33.83 o
   8   0 -14       28.37       26.57     30.22 o
  10   0 -14       51.83       56.73     74.24 o
  12   0 -14      125.56       92.23     29.16 o
  14   0 -14       10.04      -18.55     34.92 o
  16   0 -14       16.46       52.32     37.78 o
   1   1 -14       29.51       30.64     27.70 o
   2   1 -14       73.73       80.07     21.41 o
   3   1 -14       32.97       17.07     17.98 o
   4   1 -14       71.72       80.88     17.20 o
   5   1 -14       72.02       83.24     19.73 o
   6   1 -14      604.87      668.26     25.48 o
   7   1 -14      871.75      927.04     30.31 o
   8   1 -14      639.54      665.54     44.82 o
   9   1 -14     1268.43     1148.12     48.04 o
  10   1 -14      319.49      222.13     25.45 o
  11   1 -14      124.45      135.14     33.12 o
  12   1 -14      101.77       85.89     42.75 o
  13   1 -14       72.09      151.65     35.69 o
  14   1 -14       77.21       48.39     89.01 o
  15   1 -14       52.39      198.67    135.84 o
  16   1 -14       81.27       27.97     45.11 o
   0   2 -14      133.76      125.56     33.19 o
   1   2 -14        1.86      -13.24     20.81 o
   2   2 -14        8.65       59.77     21.50 o
   3   2 -14       48.98       61.42     21.11 o
   4   2 -14      182.53      195.64     21.73 o
   5   2 -14        6.71       37.37     21.52 o
   6   2 -14       30.22       82.25     19.80 o
   7   2 -14        1.86       41.57     50.01 o
   8   2 -14       52.82      129.34     21.84 o
   9   2 -14        6.34       -0.30     31.24 o
  10   2 -14       38.43       24.64     28.36 o
  11   2 -14       12.75        5.04     21.84 o
  12   2 -14        5.89       36.69     24.72 o
  13   2 -14       21.54      108.74     25.59 o
  14   2 -14       23.69       15.53     38.41 o
  15   2 -14       17.36      -31.58     61.19 o
   1   3 -14       38.93       45.92     18.23 o
   2   3 -14       25.36      -12.56     25.09 o
   3   3 -14       69.90      105.71     19.59 o
   4   3 -14       39.20       50.45     18.33 o
   5   3 -14      168.56      176.17     22.69 o
   6   3 -14      301.57      314.37     26.04 o
   7   3 -14      283.24      313.64     35.13 o
   8   3 -14      458.57      471.34     68.36 o
   9   3 -14      164.90      210.78     22.16 o
  10   3 -14      344.21      304.85     23.46 o
  11   3 -14      151.32      201.48     21.06 o
  12   3 -14      279.34      300.86     26.65 o
  13   3 -14      118.45      150.32     35.82 o
  14   3 -14      121.68      216.89     35.95 o
  15   3 -14      112.44      124.57     30.67 o
   0   4 -14       55.92       31.53     33.83 o
   1   4 -14        5.19       14.33     23.70 o
   2   4 -14        2.47       17.96     46.91 o
   3   4 -14       53.16        3.55     27.28 o
   4   4 -14        5.77       56.27     23.74 o
   5   4 -14       55.09      100.75     24.09 o
   6   4 -14       19.78       54.10     41.08 o
   7   4 -14       17.57      -23.03     55.54 o
   8   4 -14        6.77      -16.45     24.21 o
   9   4 -14       43.38       76.43     24.57 o
  10   4 -14        0.53      -12.34     32.83 o
  11   4 -14        3.57        9.74     29.02 o
  12   4 -14        8.53       43.70     23.61 o
  13   4 -14        9.71       40.60     36.25 o
  14   4 -14        5.54      -37.23     37.23 o
  15   4 -14        0.02       24.50     37.21 o
   1   5 -14      198.46      234.79     42.12 o
   2   5 -14      132.07      225.36     41.96 o
   3   5 -14      638.19      650.75     26.13 o
   4   5 -14      262.28      256.21     30.26 o
   5   5 -14      420.17      423.51     20.76 o
   6   5 -14      137.83      136.96     24.09 o
   7   5 -14       74.44      128.85     57.19 o
   8   5 -14       26.20      111.03     26.72 o
   9   5 -14       69.08      162.68     22.48 o
  10   5 -14       73.46      110.27     22.49 o
  11   5 -14      207.90      265.62     26.94 o
  12   5 -14      111.74      147.34     36.98 o
  13   5 -14      207.97      137.24     73.56 o
  14   5 -14       80.76       82.97     30.77 o
   0   6 -14        4.66       51.20     27.91 o
   1   6 -14        5.04       25.72     32.54 o
   2   6 -14       32.25       62.10     36.06 o
   3   6 -14        4.03       14.23     20.01 o
   4   6 -14       11.25        1.63     21.82 o
   5   6 -14       12.10       58.60     21.86 o
   6   6 -14       20.37       79.95     24.48 o
   7   6 -14       34.46       28.73     35.49 o
   8   6 -14       43.05       45.57     36.73 o
   9   6 -14       11.57       25.42     50.15 o
  10   6 -14        6.90      -14.64     29.83 o
  11   6 -14       10.33       31.09     32.00 o
  12   6 -14        1.52      -19.15     39.84 o
  13   6 -14        0.26      137.56     37.28 o
   1   7 -14       15.80       16.81     19.50 o
   2   7 -14      127.30      143.78     19.97 o
   3   7 -14       46.74       67.56     21.45 o
   4   7 -14      219.01      194.70     47.64 o
   5   7 -14       34.24       18.66     25.13 o
   6   7 -14       77.00      114.96     22.67 o
   7   7 -14       62.86       55.71     22.08 o
   8   7 -14       39.85       93.47     25.35 o
   9   7 -14       42.06      -15.05     40.10 o
  10   7 -14       90.37      116.76     25.69 o
  11   7 -14       61.25       84.27     30.97 o
  12   7 -14      205.21      159.35     38.13 o
   0   8 -14      130.37      166.13     29.18 o
   1   8 -14      222.21      173.05     31.07 o
   2   8 -14        2.57       39.23     30.17 o
   3   8 -14       19.31        1.44     26.37 o
   4   8 -14        6.87       16.16     20.36 o
   5   8 -14        2.25       -6.76     33.22 o
   6   8 -14        6.79        0.47     22.81 o
   7   8 -14        7.24       66.13     23.48 o
   8   8 -14       13.10        4.33     21.50 o
   9   8 -14        3.78       55.45     27.81 o
  10   8 -14        8.46       28.06    121.76 o
  11   8 -14       15.14       56.87     27.23 o
   1   9 -14        0.84        3.17     19.03 o
   2   9 -14        3.26       40.29     25.03 o
   3   9 -14        1.76       12.74     22.95 o
   4   9 -14       38.20       57.47     22.38 o
   5   9 -14       49.28       67.12     23.51 o
   6   9 -14       24.89       56.64     21.42 o
   7   9 -14      120.50      130.86     23.91 o
   8   9 -14       26.12       19.01     37.01 o
   9   9 -14      136.60      170.54     35.83 o
   0  10 -14       56.23       96.44     29.47 o
   1  10 -14       18.15       13.02     22.94 o
   2  10 -14        5.94       15.67     21.29 o
   3  10 -14        0.15       17.03     22.09 o
   4  10 -14       15.07       65.51     21.65 o
   5  10 -14        3.81       41.53     42.27 o
   6  10 -14       12.05       23.82     24.14 o
   7  10 -14        1.08        9.61     33.64 o
   1  11 -14       10.38       11.49     26.78 o
   2  11 -14        9.01       51.20     23.91 o
   3  11 -14        9.30       19.98     38.78 o
   2   0 -13       33.64       28.54     32.80 o
   4   0 -13       15.35       12.07     28.85 o
   6   0 -13       22.44      -48.95     72.53 o
   8   0 -13       83.98      137.65     33.86 o
  10   0 -13      148.15      131.30     24.43 o
  12   0 -13       23.00       57.58     35.20 o
  14   0 -13       43.89       69.49     50.14 o
  16   0 -13       22.24       79.57     53.35 o
   0   1 -13     1005.94      931.51     48.43 o
   1   1 -13      671.33      618.27     29.17 o
   2   1 -13      760.42      707.39     23.77 o
   3   1 -13     1106.47     1125.52     37.79 o
   4   1 -13     1158.24     1135.81     24.07 o
   5   1 -13     1307.72     1334.68     66.33 o
   6   1 -13      713.60      700.47     66.64 o
   7   1 -13      220.95      209.18     19.83 o
   8   1 -13       70.90       71.49     21.53 o
   9   1 -13       98.55       94.07     31.12 o
  10   1 -13      153.99      213.68     21.65 o
  11   1 -13       33.11       92.93     53.01 o
  12   1 -13       63.58       91.79     19.82 o
  13   1 -13      142.38      150.54     78.48 o
  14   1 -13      134.74      169.97     72.98 o
  15   1 -13       54.31      115.11     49.69 o
  16   1 -13       52.44       91.17    138.30 o
  17   1 -13       37.40       15.78     37.67 o
   1   2 -13       66.88      146.11     20.90 o
   2   2 -13       40.26       67.30     21.05 o
   3   2 -13       65.27       73.24     22.04 o
   4   2 -13       11.02      -17.18     46.95 o
   5   2 -13       48.38       42.11     26.60 o
   6   2 -13      118.79      118.48     19.47 o
   7   2 -13        3.40       57.96     24.35 o
   8   2 -13      259.63      267.13     42.23 o
   9   2 -13       49.40       70.19     21.25 o
  10   2 -13        1.92       34.77     33.41 o
  11   2 -13      100.85       94.09     19.91 o
  12   2 -13       94.83      101.28     25.62 o
  13   2 -13       13.49      -19.67     28.85 o
  14   2 -13       30.31       21.50     36.92 o
  15   2 -13        0.63      135.22     35.62 o
  16   2 -13       28.27       45.36     26.39 o
  17   2 -13        8.84       -7.56     53.46 o
   0   3 -13     1457.29     1497.96     44.25 o
   1   3 -13     1395.49     1511.12     30.34 o
   2   3 -13     1158.94     1171.25     24.59 o
   3   3 -13      616.11      598.89     24.26 o
   4   3 -13     1137.47     1154.09     24.18 o
   5   3 -13      526.06      526.80     50.05 o
   6   3 -13      437.52      378.28     40.58 o
   7   3 -13      434.58      420.20     24.71 o
   8   3 -13       25.58       -5.90     44.47 o
   9   3 -13      147.34      144.47     25.99 o
  10   3 -13       73.15       90.73     21.32 o
  11   3 -13      104.69      124.02     21.89 o
  12   3 -13       48.32      118.03     23.06 o
  13   3 -13       27.13       60.60     34.16 o
  14   3 -13       45.86       85.51     62.39 o
  15   3 -13       58.56      123.64    128.40 o
  16   3 -13       41.83       59.94     30.91 o
   1   4 -13       10.73      -22.11     22.11 o
   2   4 -13        7.41       10.74     24.16 o
   3   4 -13       14.55       50.47     18.95 o
   4   4 -13      212.60      218.32     28.49 o
   5   4 -13       79.31      107.57     36.37 o
   6   4 -13      248.10      259.32     36.97 o
   7   4 -13       19.28       -9.21     21.60 o
   8   4 -13        7.15       17.82     54.15 o
   9   4 -13        3.64       22.13     19.69 o
  10   4 -13        3.81       -2.90     24.20 o
  11   4 -13        4.73       -6.93     21.64 o
  12   4 -13        2.85       -2.59     27.82 o
  13   4 -13        2.55       39.67     39.55 o
  14   4 -13       27.73       15.91     36.18 o
  15   4 -13       34.27      220.08     82.14 o
  16   4 -13       21.85       -4.65    103.55 o
   0   5 -13      426.96      493.45     25.50 o
   1   5 -13      868.33      926.44     27.35 o
   2   5 -13      281.90      304.11     25.78 o
   3   5 -13      520.98      520.08     20.92 o
   4   5 -13       87.76      157.42     47.68 o
   5   5 -13      125.55      118.81     26.70 o
   6   5 -13      137.25       96.84     37.89 o
   7   5 -13      135.71      170.49     21.57 o
   8   5 -13       35.07       92.38     21.57 o
   9   5 -13       33.15       92.07     18.64 o
  10   5 -13        2.42      -21.72     24.49 o
  11   5 -13       29.77       67.90     26.99 o
  12   5 -13        1.56      -41.84     41.84 o
  13   5 -13        6.51      159.06     41.27 o
  14   5 -13       26.52       71.06     30.28 o
  15   5 -13       98.48       57.66     27.11 o
   1   6 -13        9.70      -21.78     21.78 o
   2   6 -13      166.17      178.13     18.25 o
   3   6 -13        0.43        8.27     33.58 o
   4   6 -13       43.81       52.97     35.15 o
   5   6 -13       42.60       81.95     21.18 o
   6   6 -13       30.18       72.47     43.92 o
   7   6 -13       80.59       97.93     20.11 o
   8   6 -13       23.95       25.79     25.20 o
   9   6 -13        8.95      -30.83     30.83 o
  10   6 -13       54.25       65.93     25.98 o
  11   6 -13        7.96      148.98     35.30 o
  12   6 -13       48.92       69.09     29.41 o
  13   6 -13        3.77      -41.73     41.73 o
  14   6 -13       10.19       31.74     37.48 o
   0   7 -13     1166.17     1127.52     32.02 o
   1   7 -13      424.17      437.66     22.79 o
   2   7 -13      665.42      672.91     41.17 o
   3   7 -13      152.48      170.02     28.75 o
   4   7 -13       87.53      153.63     26.84 o
   5   7 -13      264.50      239.87     21.40 o
   6   7 -13       44.97       83.04     18.41 o
   7   7 -13       68.17      125.51     38.43 o
   8   7 -13       37.96       38.84     25.13 o
   9   7 -13       29.77       52.29     20.95 o
  10   7 -13       74.44      109.60     32.66 o
  11   7 -13       57.07       72.88     36.02 o
  12   7 -13       25.49       74.69     40.99 o
  13   7 -13       17.73       18.72     37.31 o
   1   8 -13      197.13       99.55     21.98 o
   2   8 -13      331.38      263.29     22.37 o
   3   8 -13       12.04       36.32     18.45 o
   4   8 -13        1.84      -21.46     24.21 o
   5   8 -13       31.63       52.62     19.63 o
   6   8 -13        8.98       27.12     25.78 o
   7   8 -13        5.87       -3.56     28.60 o
   8   8 -13       36.09       52.60     23.55 o
   9   8 -13       15.97       60.75     26.99 o
  10   8 -13       34.84       -1.52    129.71 o
  11   8 -13       96.69       73.00     25.96 o
  12   8 -13       96.18      113.46     30.39 o
   0   9 -13       67.67      113.37     28.01 o
   1   9 -13      214.11      226.38     20.82 o
   2   9 -13       38.75      -25.90     47.17 o
   3   9 -13      179.59      156.51     25.70 o
   4   9 -13       31.81       28.41     25.88 o
   5   9 -13       72.84      134.15     22.56 o
   6   9 -13       36.43       83.69     42.14 o
   7   9 -13       79.07       13.46     32.47 o
   8   9 -13        6.76       68.96     26.65 o
   9   9 -13        3.62      -13.27     83.46 o
  10   9 -13        6.41        0.87     66.74 o
  11   9 -13        2.58       50.57     26.58 o
   1  10 -13        2.05       67.16     36.52 o
   2  10 -13        6.64       19.88     30.74 o
   3  10 -13        4.45        4.83     23.05 o
   4  10 -13        8.32       65.81     21.22 o
   5  10 -13        1.85       34.55     21.08 o
   6  10 -13       14.48       15.93     21.19 o
   7  10 -13        6.77        3.19     24.16 o
   8  10 -13        6.76      -22.71     26.73 o
   9  10 -13        8.06       51.29     52.78 o
   0  11 -13       13.93      -44.54     61.02 o
   1  11 -13       18.24       23.88     23.34 o
   2  11 -13       36.94       54.41     25.15 o
   3  11 -13       10.73        4.86     26.50 o
   4  11 -13      145.78      133.39     24.39 o
   5  11 -13       26.06       18.04     29.79 o
   6  11 -13       73.76       -5.33     67.61 o
   0   0 -12      285.49      279.92     48.08 o
   2   0 -12      410.82      420.53     35.13 o
   4   0 -12        7.85       28.60     65.20 o
   6   0 -12        4.47       16.12     27.04 o
   8   0 -12      277.40      334.74     34.69 o
  10   0 -12      314.52      387.69     54.32 o
  12   0 -12      129.12      145.23     34.16 o
  14   0 -12      513.51      564.98     51.52 o
  16   0 -12       36.15      127.99     51.75 o
   1   1 -12      113.29      127.19     24.97 o
   2   1 -12      746.11      732.57     23.21 o
   3   1 -12      611.33      623.48     23.84 o
   4   1 -12      620.46      568.11     22.27 o
   5   1 -12      690.48      687.51     23.93 o
   6   1 -12      448.51      395.61     28.22 o
   7   1 -12      897.12      983.31     41.18 o
   8   1 -12      556.98      505.16     24.77 o
   9   1 -12      942.44      910.84     64.40 o
  10   1 -12      634.18      638.37     21.45 o
  11   1 -12      363.73      436.60     22.22 o
  12   1 -12      301.98      336.93     35.81 o
  13   1 -12      373.77      444.03     35.49 o
  14   1 -12      309.40      346.07     77.33 o
  15   1 -12      210.44      275.16     36.63 o
  16   1 -12      128.71      146.75     29.97 o
  17   1 -12       68.65       47.40     30.62 o
  18   1 -12       15.25       57.70     55.98 o
   0   2 -12       95.50       85.54     57.07 o
   1   2 -12      349.28      314.21     20.57 o
   2   2 -12       12.85       94.39     20.76 o
   3   2 -12      152.49      162.80     34.27 o
   4   2 -12      128.67      114.08     34.42 o
   5   2 -12      221.86      183.29     40.55 o
   6   2 -12       55.89       58.49     20.61 o
   7   2 -12       77.11       90.04     38.98 o
   8   2 -12       14.66        4.05     28.93 o
   9   2 -12       64.59       72.25     19.28 o
  10   2 -12       13.28      -21.48     21.48 o
  11   2 -12       26.35       73.19     32.56 o
  12   2 -12       12.04        3.90     38.80 o
  13   2 -12       76.99       93.93     27.72 o
  14   2 -12        1.32      -36.18     36.18 o
  15   2 -12       61.78      113.29     37.38 o
  16   2 -12        6.73       62.81     30.20 o
  17   2 -12       30.52      127.36     33.94 o
   1   3 -12      256.16      289.44     20.11 o
   2   3 -12      331.24      370.68     36.93 o
   3   3 -12      901.98      934.44     33.83 o
   4   3 -12       78.75       95.27     21.72 o
   5   3 -12      542.46      515.47     27.32 o
   6   3 -12      518.84      533.45     30.22 o
   7   3 -12      806.43      767.28     25.55 o
   8   3 -12     2012.04     1897.47     70.23 o
   9   3 -12      525.83      549.65     34.01 o
  10   3 -12      745.82      667.53     39.36 o
  11   3 -12      371.84      346.90     37.76 o
  12   3 -12      414.17      484.11     35.78 o
  13   3 -12      447.68      483.20     29.18 o
  14   3 -12      193.25      102.32     30.68 o
  15   3 -12       84.66       39.03     29.41 o
  16   3 -12      145.81      138.37     36.95 o
  17   3 -12       43.60       79.81     42.65 o
   0   4 -12       19.20       47.26     33.64 o
   1   4 -12       19.32       24.57     32.65 o
   2   4 -12      188.26      192.21     35.16 o
   3   4 -12       27.40       50.60     18.61 o
   4   4 -12       37.70       37.01     25.94 o
   5   4 -12       74.05       55.04     21.83 o
   6   4 -12      243.26      233.16     18.51 o
   7   4 -12      192.36      173.80     19.60 o
   8   4 -12       49.10        2.71     21.38 o
   9   4 -12       64.80       57.12     19.75 o
  10   4 -12       74.23      128.30     25.87 o
  11   4 -12       15.08       44.93     24.46 o
  12   4 -12        5.96       33.55     26.36 o
  13   4 -12        7.89      -35.36    102.86 o
  14   4 -12        2.91       43.62     37.49 o
  15   4 -12        7.38        8.64     36.02 o
  16   4 -12       15.87       81.98    107.73 o
  17   4 -12        9.46        2.81     35.66 o
   1   5 -12       14.48       36.65     25.46 o
   2   5 -12       15.87       73.99     25.21 o
   3   5 -12       85.44      131.07     23.13 o
   4   5 -12      227.83      216.02     19.80 o
   5   5 -12      596.37      646.88     28.10 o
   6   5 -12      423.26      353.29     20.47 o
   7   5 -12      729.88      695.24     29.21 o
   8   5 -12      158.34      223.11     23.75 o
   9   5 -12      442.62      434.27     23.50 o
  10   5 -12      209.79      241.21     38.13 o
  11   5 -12      489.26      475.35     34.77 o
  12   5 -12      106.44      107.16     27.67 o
  13   5 -12      212.58      172.35     34.55 o
  14   5 -12       86.57      105.68     29.71 o
  15   5 -12      128.99      153.87     26.71 o
  16   5 -12       42.80       26.59     31.88 o
   0   6 -12      154.62      219.61     34.01 o
   1   6 -12      111.61      135.22     22.74 o
   2   6 -12      117.96      119.10     21.38 o
   3   6 -12      108.39       76.00     33.33 o
   4   6 -12       31.26       40.64     19.78 o
   5   6 -12      146.84      141.67     22.17 o
   6   6 -12       12.66        5.78     29.93 o
   7   6 -12       10.88       28.64     19.54 o
   8   6 -12        5.54       23.05     19.78 o
   9   6 -12       41.77       73.08     29.96 o
  10   6 -12       12.35      120.11     41.00 o
  11   6 -12       25.96       -3.97     24.59 o
  12   6 -12       27.56        1.00     27.83 o
  13   6 -12       78.87       56.81     78.59 o
  14   6 -12       11.92      -36.86     36.86 o
  15   6 -12        0.26       13.11     57.87 o
   1   7 -12       58.87       85.77     19.66 o
   2   7 -12      157.13      138.66     25.43 o
   3   7 -12       29.23       11.47     21.48 o
   4   7 -12      218.32      252.10     19.97 o
   5   7 -12       84.02       97.39     31.18 o
   6   7 -12      269.03      206.35     21.11 o
   7   7 -12      249.23      306.64     39.21 o
   8   7 -12      246.68      259.59     34.62 o
   9   7 -12      138.76      178.42     23.12 o
  10   7 -12      237.18      156.42     64.89 o
  11   7 -12       59.16       52.03     35.09 o
  12   7 -12      163.61      195.88     68.29 o
  13   7 -12      101.56      111.67     38.41 o
  14   7 -12      282.05      230.68     45.51 o
   0   8 -12      991.35      842.64     67.95 o
   1   8 -12      567.80      481.31     39.31 o
   2   8 -12       29.57       22.32     33.20 o
   3   8 -12       30.33       26.63     43.54 o
   4   8 -12        2.08       48.53     23.74 o
   5   8 -12        0.03       13.26     21.11 o
   6   8 -12        3.06       43.16     21.19 o
   7   8 -12        1.15       -9.57     35.02 o
   8   8 -12        2.37       69.91     22.68 o
   9   8 -12        5.63       43.64     27.01 o
  10   8 -12       35.09      174.21     28.33 o
  11   8 -12       11.81       45.62     24.77 o
  12   8 -12       11.54       52.10     39.84 o
  13   8 -12       15.23       25.09     40.81 o
   1   9 -12       30.87        3.41     19.86 o
   2   9 -12       73.33       96.62     21.92 o
   3   9 -12      102.30      128.70     32.34 o
   4   9 -12       52.34       51.68     23.23 o
   5   9 -12      144.40      141.34     19.01 o
   6   9 -12       41.17       53.03     19.96 o
   7   9 -12      130.09      151.80     28.27 o
   8   9 -12      100.71      137.42     27.02 o
   9   9 -12       87.94       63.89     52.09 o
  10   9 -12       50.60       67.69     29.50 o
  11   9 -12      191.23       83.27     37.48 o
  12   9 -12       54.34       90.01     26.79 o
   0  10 -12        3.62       58.26     81.23 o
   1  10 -12        8.07       47.56     22.52 o
   2  10 -12       16.21       -1.30     24.66 o
   3  10 -12       15.21       16.05     36.07 o
   4  10 -12       23.65       43.48     19.12 o
   5  10 -12        8.81       43.65     20.54 o
   6  10 -12       51.46       93.18     26.21 o
   7  10 -12       37.89       34.27     28.60 o
   8  10 -12       20.79        6.11     29.59 o
   9  10 -12        6.62       53.74     25.05 o
  10  10 -12       19.64       54.39     37.84 o
   1  11 -12        3.90       10.46     20.96 o
   2  11 -12       20.03      -13.59     24.61 o
   3  11 -12       18.32       29.72     25.85 o
   4  11 -12       42.49      100.39     25.77 o
   5  11 -12       19.83       33.36     25.96 o
   6  11 -12       32.99       54.30     29.30 o
   7  11 -12       10.60       28.44     26.63 o
   8  11 -12      111.93       95.48     55.64 o
   0  12 -12       11.25      103.65     45.39 o
   1  12 -12       10.24       14.12     21.56 o
   2  12 -12        4.38        1.38     30.79 o
   3  12 -12        4.67      109.24     43.80 o
   4  12 -12        2.56      -25.52     25.52 o
   2   0 -11     2700.53     2627.84    101.09 o
   4   0 -11      641.45      633.54     35.45 o
   6   0 -11       37.76       79.14     32.30 o
   8   0 -11       66.01       95.68     67.60 o
  10   0 -11      618.89      717.90     59.99 o
  12   0 -11      738.35      576.43     35.60 o
  14   0 -11      192.77      -15.46     35.49 o
  16   0 -11       14.45       74.30     50.14 o
  18   0 -11       62.90      142.19     52.21 o
   0   1 -11     2082.65     2113.87     34.83 o
   1   1 -11     2326.34     2293.31     25.32 o
   2   1 -11     2312.56     2327.45     86.32 o
   3   1 -11     1690.96     1727.88     35.43 o
   4   1 -11      497.54      476.79     25.33 o
   5   1 -11      605.69      506.90     22.65 o
   6   1 -11      173.29      226.41     34.11 o
   7   1 -11      404.61      422.77     23.96 o
   8   1 -11      406.79      390.65     29.57 o
   9   1 -11      310.15      321.91     40.08 o
  10   1 -11      364.86      409.02     20.51 o
  11   1 -11       75.22       91.02     21.92 o
  12   1 -11       14.48       -6.48     91.36 o
  13   1 -11      207.94      275.20    121.41 o
  14   1 -11      439.18      454.67    151.01 o
  15   1 -11      325.16      361.98     30.64 o
  16   1 -11      177.99      242.40     62.22 o
  17   1 -11      184.54      146.50     26.55 o
  18   1 -11       82.49       18.14     43.91 o
   1   2 -11       49.15       55.69     18.94 o
   2   2 -11       12.64       27.46     39.59 o
   3   2 -11      395.61      387.48     21.58 o
   4   2 -11       34.45       50.91     19.36 o
   5   2 -11      520.89      478.26     20.72 o
   6   2 -11        5.11      -20.99     20.99 o
   7   2 -11        9.60       44.01     21.18 o
   8   2 -11      167.07      145.31     19.93 o
   9   2 -11      207.22      225.56     23.51 o
  10   2 -11      226.74      213.62     23.62 o
  11   2 -11      453.88      439.21     24.95 o
  12   2 -11        2.86        5.89     26.81 o
  13   2 -11      335.26      325.06     60.85 o
  14   2 -11      126.44       70.76     24.49 o
  15   2 -11       78.08       76.32     28.18 o
  16   2 -11        6.15        5.67     29.18 o
  17   2 -11        3.03       44.65     68.23 o
  18   2 -11       13.00       19.67     26.99 o
   0   3 -11     1582.57     1625.68     39.00 o
   1   3 -11     1507.75     1570.76     27.39 o
   2   3 -11     1309.59     1360.54     25.65 o
   3   3 -11     1035.48      979.32     22.06 o
   4   3 -11     3067.46     2967.27     79.98 o
   5   3 -11      915.79      945.51     23.85 o
   6   3 -11      749.93      753.18     36.19 o
   7   3 -11     1566.99     1425.53     36.56 o
   8   3 -11      167.61      198.83     21.22 o
   9   3 -11      136.54      169.11     25.04 o
  10   3 -11       74.97      107.65     19.53 o
  11   3 -11      277.03      258.84     27.94 o
  12   3 -11       75.00      142.24     55.41 o
  13   3 -11       81.54       72.98     34.24 o
  14   3 -11       38.84       -6.56    146.94 o
  15   3 -11       57.60       69.49     62.85 o
  16   3 -11      110.89      164.71     29.22 o
  17   3 -11       59.66      133.97     40.87 o
  18   3 -11       76.46       59.07     27.55 o
   1   4 -11       17.19       -5.62     21.23 o
   2   4 -11       74.50      118.17     20.74 o
   3   4 -11       15.16       -8.47     20.77 o
   4   4 -11        2.18       50.68     23.00 o
   5   4 -11      228.16      244.97     28.99 o
   6   4 -11     1991.50     1844.30     40.70 o
   7   4 -11      107.54      112.99     24.85 o
   8   4 -11      637.54      580.52     22.87 o
   9   4 -11       18.15       27.76     21.69 o
  10   4 -11      115.81       89.73     18.71 o
  11   4 -11       72.63       65.97     38.18 o
  12   4 -11       10.70       41.21     32.91 o
  13   4 -11        8.06       51.91     23.35 o
  14   4 -11        2.02       58.69     27.49 o
  15   4 -11       10.03       12.43     40.13 o
  16   4 -11      125.48       94.06     30.44 o
  17   4 -11       18.91        3.96     59.76 o
   0   5 -11      791.63      781.57     30.22 o
   1   5 -11      958.30      909.96     21.74 o
   2   5 -11      757.46      739.31     22.95 o
   3   5 -11     1472.57     1460.26     21.57 o
   4   5 -11      646.31      663.05     30.17 o
   5   5 -11     1254.06     1240.77     47.65 o
   6   5 -11      806.73      803.62     22.02 o
   7   5 -11      374.79      342.64     43.69 o
   8   5 -11       29.76      114.30     40.02 o
   9   5 -11       63.98       96.00     25.03 o
  10   5 -11       71.80      145.11     42.93 o
  11   5 -11      193.42      219.52     94.62 o
  12   5 -11      124.63       98.57     23.98 o
  13   5 -11       28.68       42.71     40.64 o
  14   5 -11       22.48      -43.94     58.16 o
  15   5 -11        7.14      -25.94     36.92 o
  16   5 -11       20.79       68.44     37.11 o
  17   5 -11       31.98      124.10     85.98 o
   1   6 -11      498.11      454.69     24.55 o
   2   6 -11       58.95      109.13     20.84 o
   3   6 -11       13.81       -7.74     18.85 o
   4   6 -11       83.92      110.10     19.57 o
   5   6 -11      238.02      306.23     36.97 o
   6   6 -11       47.17       56.96     26.62 o
   7   6 -11      445.20      408.01     31.00 o
   8   6 -11       49.79       47.56     21.51 o
   9   6 -11      276.94      276.35     41.71 o
  10   6 -11       20.60       56.99     26.40 o
  11   6 -11       81.28       56.74     33.26 o
  12   6 -11      154.28      104.67     24.75 o
  13   6 -11       46.47       20.03     49.34 o
  14   6 -11       46.20       51.61     29.20 o
  15   6 -11       20.84        3.77     64.63 o
  16   6 -11        2.82       15.41     39.50 o
   0   7 -11      583.21      692.03     63.37 o
   1   7 -11      406.82      510.74     50.67 o
   2   7 -11     1031.75      973.21     33.27 o
   3   7 -11      268.75      209.66     35.10 o
   4   7 -11      581.77      538.23     25.47 o
   5   7 -11      409.54      462.64     25.41 o
   6   7 -11      284.08      281.16     33.05 o
   7   7 -11      110.91       87.53     27.15 o
   8   7 -11       25.28       96.17     26.57 o
   9   7 -11        1.33      -13.23     20.17 o
  10   7 -11        8.85      -20.79     28.23 o
  11   7 -11       19.30       70.93     34.69 o
  12   7 -11       13.65       13.29     31.37 o
  13   7 -11       11.38       28.45     34.70 o
  14   7 -11       94.66       87.73     25.30 o
  15   7 -11        4.37       67.06     84.03 o
   1   8 -11       14.60      -13.41     34.19 o
   2   8 -11        2.61       27.58     20.54 o
   3   8 -11       51.48       67.00     17.89 o
   4   8 -11       66.78      121.95     23.78 o
   5   8 -11       49.69       41.55     26.60 o
   6   8 -11       12.38       34.98     24.32 o
   7   8 -11        8.79      -17.29     24.65 o
   8   8 -11       14.54       42.67     32.83 o
   9   8 -11        9.96       91.47     49.23 o
  10   8 -11       43.39      -35.38     35.38 o
  11   8 -11       90.04      144.14     50.83 o
  12   8 -11      327.64      259.31     52.55 o
  13   8 -11       98.43      134.75     51.29 o
  14   8 -11       31.81       14.77     37.78 o
   0   9 -11      329.95      295.73     36.26 o
   1   9 -11      829.99      720.53     23.94 o
   2   9 -11       81.14      117.36     21.60 o
   3   9 -11      227.41      244.85     42.27 o
   4   9 -11      182.41      184.94     20.39 o
   5   9 -11       11.79       55.38     23.33 o
   6   9 -11      171.49      217.26     46.89 o
   7   9 -11       20.81      -23.87     50.10 o
   8   9 -11        4.32       22.79     39.10 o
   9   9 -11      116.00      145.05     50.37 o
  10   9 -11      101.50      173.45     50.49 o
  11   9 -11       38.95       26.10     37.09 o
  12   9 -11       59.50       89.18     51.52 o
  13   9 -11       11.93       34.80     53.35 o
   1  10 -11       24.28       60.96     24.45 o
   2  10 -11       26.84       65.26     24.55 o
   3  10 -11       59.61      101.74     19.96 o
   4  10 -11       34.32       81.96     64.38 o
   5  10 -11       72.72       36.84     39.04 o
   6  10 -11      119.69      136.87     39.35 o
   7  10 -11        5.42       -2.44     33.33 o
   8  10 -11        8.15       18.50     29.96 o
   9  10 -11       10.19      102.35     50.72 o
  10  10 -11       16.61       36.75     36.75 o
  11  10 -11       54.03       19.35     53.46 o
   0  11 -11      201.67      236.32    105.44 o
   1  11 -11       26.78       60.60     25.05 o
   2  11 -11      131.76      109.25     19.35 o
   3  11 -11       13.35      129.65     47.67 o
   4  11 -11       95.52      116.23     38.43 o
   5  11 -11        9.13       55.95     36.72 o
   6  11 -11       36.10       39.44     34.43 o
   7  11 -11       20.18       28.12     37.00 o
   8  11 -11       23.72      104.30     52.55 o
   9  11 -11        6.93      -37.78     37.78 o
   1  12 -11        0.17       44.52     25.55 o
   2  12 -11        2.89       14.47     30.55 o
   3  12 -11        5.77      -35.47     44.59 o
   4  12 -11        5.69      -27.08     27.08 o
   5  12 -11       13.95       33.03     29.06 o
   6  12 -11        8.45      -12.44     30.66 o
   0   0 -10     3270.96     3439.48     62.17 o
   2   0 -10     2623.94     2542.06     46.02 o
   4   0 -10      171.68      129.08     32.63 o
   6   0 -10       40.28       55.08     26.71 o
   8   0 -10      258.03      279.02     33.56 o
  10   0 -10      633.71      652.97     34.51 o
  12   0 -10       42.14      -14.77     46.14 o
  14   0 -10      670.05      652.22     50.03 o
  16   0 -10      796.97      722.63     38.24 o
  18   0 -10       95.24       16.14     37.78 o
   1   1 -10     2431.76     2559.09     69.50 o
   2   1 -10     3092.45     3301.63     37.94 o
   3   1 -10     3926.03     3961.73     50.56 o
   4   1 -10     2061.06     1995.10     68.41 o
   5   1 -10     1530.14     1558.55     36.75 o
   6   1 -10      554.15      587.99     22.56 o
   7   1 -10      211.16      230.57     31.07 o
   8   1 -10      235.48      269.71     18.19 o
   9   1 -10      268.48      282.32     21.36 o
  10   1 -10      657.02      676.73     33.71 o
  11   1 -10      856.96      862.36     35.30 o
  12   1 -10      931.58      834.67     29.73 o
  13   1 -10      935.19      876.94     31.37 o
  14   1 -10      838.06      809.79     27.32 o
  15   1 -10      742.97      724.55     78.54 o
  16   1 -10      152.20      111.97     36.86 o
  17   1 -10       54.29       24.68     47.91 o
  18   1 -10        8.02      -25.34     55.41 o
  19   1 -10        6.95       37.86     31.68 o
   0   2 -10       45.23       98.68     27.65 o
   1   2 -10     2037.99     1942.87     27.95 o
   2   2 -10        8.98      -21.21     21.21 o
   3   2 -10      718.70      703.46     29.45 o
   4   2 -10       54.13       63.13     19.83 o
   5   2 -10      461.78      461.34     22.04 o
   6   2 -10      233.23      302.22     38.87 o
   7   2 -10      661.16      660.28     35.43 o
   8   2 -10      315.74      326.97     24.18 o
   9   2 -10       68.43       57.41     17.64 o
  10   2 -10        6.98       57.48     29.30 o
  11   2 -10        4.27       -9.99     34.16 o
  12   2 -10       49.64       74.72     26.24 o
  13   2 -10      423.81      413.93     28.80 o
  14   2 -10      225.77      165.00     39.90 o
  15   2 -10      208.53      163.63     45.39 o
  16   2 -10       30.15       61.10     35.78 o
  17   2 -10      154.85      156.77     29.28 o
  18   2 -10       32.91      -35.79     40.81 o
  19   2 -10       28.40       32.91     37.52 o
   1   3 -10       17.03       32.98     19.66 o
   2   3 -10       14.63       34.53     25.02 o
   3   3 -10      336.48      345.59     21.73 o
   4   3 -10      720.70      783.21     27.31 o
   5   3 -10      860.86      846.13     22.01 o
   6   3 -10     1209.93     1216.03     26.70 o
   7   3 -10      675.70      632.94     21.13 o
   8   3 -10     2727.33     2646.52     63.64 o
   9   3 -10     1005.03      990.32     34.05 o
  10   3 -10      984.53     1070.22     36.59 o
  11   3 -10      685.20      666.61     71.38 o
  12   3 -10      461.39      512.63     33.87 o
  13   3 -10      377.65      380.52     58.90 o
  14   3 -10      239.79      262.54     28.91 o
  15   3 -10       94.03      131.24     52.83 o
  16   3 -10      169.73      156.65     29.40 o
  17   3 -10       35.46      106.24     62.45 o
  18   3 -10       80.82      114.47     37.76 o
   0   4 -10       15.69       -3.01     64.40 o
   1   4 -10       14.16        2.22     16.82 o
   2   4 -10      938.05      938.60     31.78 o
   3   4 -10       64.27       74.89     32.44 o
   4   4 -10     1453.33     1491.78     24.71 o
   5   4 -10       19.90       55.63     19.04 o
   6   4 -10     1350.03     1199.07    177.37 o
   7   4 -10      242.84      262.69     38.80 o
   8   4 -10       47.43      120.81     28.94 o
   9   4 -10      138.67      173.92     21.32 o
  10   4 -10      546.96      598.54     23.06 o
  11   4 -10        4.94       35.90     29.08 o
  12   4 -10       89.66       47.31     32.62 o
  13   4 -10       38.64       56.68     51.00 o
  14   4 -10        2.82       12.50     27.61 o
  15   4 -10       71.50       95.54     73.61 o
  16   4 -10       28.70      -33.73     97.54 o
  17   4 -10       13.00        6.49     43.10 o
  18   4 -10       99.33      134.22     37.72 o
   1   5 -10      344.36      342.36     25.03 o
   2   5 -10      309.73      278.78     22.12 o
   3   5 -10      713.12      674.57     23.38 o
   4   5 -10       81.57       98.85     18.27 o
   5   5 -10       44.41        5.22     24.49 o
   6   5 -10      482.32      484.19     25.08 o
   7   5 -10     3085.11     3229.30     28.32 o
   8   5 -10     1511.40     1331.27     33.54 o
   9   5 -10     2763.54     2655.85     73.60 o
  10   5 -10      650.26      636.72     30.42 o
  11   5 -10      452.06      479.56     28.16 o
  12   5 -10      240.65      295.34     74.07 o
  13   5 -10      202.67      215.17     38.12 o
  14   5 -10       73.22      102.23     34.73 o
  15   5 -10      222.40      311.08     52.32 o
  16   5 -10       59.32       90.81     62.51 o
  17   5 -10       80.65       84.90     65.37 o
   0   6 -10     3373.81     3139.43     62.68 o
   1   6 -10     1695.16     1599.00     26.91 o
   2   6 -10      116.21       78.71     28.04 o
   3   6 -10       13.50       50.62     26.22 o
   4   6 -10       32.75       24.21     32.60 o
   5   6 -10      671.00      602.66     25.09 o
   6   6 -10       37.46       53.56     29.10 o
   7   6 -10       65.86       62.02     24.58 o
   8   6 -10       57.32      106.07     36.58 o
   9   6 -10       40.20      -18.03     49.61 o
  10   6 -10       80.53        5.15     47.51 o
  11   6 -10      324.98      260.00     49.00 o
  12   6 -10        0.20       -3.21     48.54 o
  13   6 -10       87.71      116.32     35.60 o
  14   6 -10      129.08      102.81     49.34 o
  15   6 -10       43.49       70.80     29.23 o
  16   6 -10       27.22      -33.90     95.25 o
  17   6 -10      119.08      116.29     44.53 o
   1   7 -10        3.15       21.34     24.18 o
   2   7 -10       57.01       41.66     19.16 o
   3   7 -10       48.67       57.48     30.62 o
   4   7 -10       92.96       70.52     25.26 o
   5   7 -10      229.35      219.38     61.31 o
   6   7 -10      814.33      730.46     31.17 o
   7   7 -10      306.14      338.90     28.11 o
   8   7 -10      719.18      798.37     43.78 o
   9   7 -10      210.66      145.85     49.34 o
  10   7 -10      807.35      839.75     52.89 o
  11   7 -10      164.55      133.15     49.92 o
  12   7 -10      181.97      182.95     34.92 o
  13   7 -10       28.94      109.91     49.34 o
  14   7 -10       51.97       73.84     36.06 o
  15   7 -10       42.68      106.59     35.95 o
  16   7 -10       81.43       88.84     38.24 o
   0   8 -10      704.83      599.19     29.03 o
   1   8 -10       84.45      124.16     19.15 o
   2   8 -10      360.34      326.74     20.85 o
   3   8 -10      199.87      218.86     34.45 o
   4   8 -10      151.09      155.42     23.70 o
   5   8 -10      108.01      166.96     27.33 o
   6   8 -10       23.89      123.85     50.59 o
   7   8 -10        0.31       15.46     28.81 o
   8   8 -10       14.97        6.43     35.10 o
   9   8 -10       57.98       16.26     48.08 o
  10   8 -10        1.72       93.53     48.54 o
  11   8 -10        5.58       53.12     49.23 o
  12   8 -10        6.01       42.47     49.80 o
  13   8 -10       52.09      -15.57     51.06 o
  14   8 -10       21.77      126.51     52.66 o
  15   8 -10        0.71      124.67     54.49 o
   1   9 -10       94.25       46.05     21.94 o
   2   9 -10       96.25       63.02     41.65 o
   3   9 -10      574.32      528.22     23.14 o
   4   9 -10       98.56      129.99     28.01 o
   5   9 -10      221.18      233.86     24.74 o
   6   9 -10       90.81       64.68     29.34 o
   7   9 -10      111.43      140.13     33.72 o
   8   9 -10       54.88      153.30     48.66 o
   9   9 -10      125.17      116.77     50.03 o
  10   9 -10       15.81      105.78     49.80 o
  11   9 -10      137.19      109.22     51.40 o
  12   9 -10       19.06       78.31     49.46 o
  13   9 -10      239.41      275.79     38.47 o
  14   9 -10       46.49       14.43     55.07 o
   0  10 -10       90.64       89.29     78.99 o
   1  10 -10      221.68      242.02     26.99 o
   2  10 -10       40.64       67.06     27.50 o
   3  10 -10       14.13      -10.97     28.42 o
   4  10 -10        7.43       -7.96     24.56 o
   5  10 -10       11.95       86.50     35.03 o
   6  10 -10      103.69      148.78     30.36 o
   7  10 -10       77.92       73.21     35.89 o
   8  10 -10       47.36      -16.94     49.57 o
   9  10 -10       20.88       57.13     35.95 o
  10  10 -10       11.88       57.13     51.75 o
  11  10 -10        9.73       54.72     51.63 o
  12  10 -10       11.17       22.21     52.43 o
   1  11 -10        8.38      -13.22     40.22 o
   2  11 -10      173.55      196.63     33.96 o
   3  11 -10       25.83      -18.65     33.73 o
   4  11 -10      181.71      247.64     39.54 o
   5  11 -10       25.35       69.85     31.29 o
   6  11 -10       37.12       63.95     33.56 o
   7  11 -10       35.48       19.16     38.88 o
   8  11 -10       13.15       57.47     34.69 o
   9  11 -10       13.57       96.74     51.52 o
  10  11 -10       61.15      131.54     53.58 o
   0  12 -10       19.15      174.48     50.95 o
   1  12 -10       19.31       51.93     37.82 o
   2  12 -10       27.60       92.49     49.80 o
   3  12 -10       26.52       -0.29     29.76 o
   4  12 -10       41.85       42.59     41.66 o
   5  12 -10       42.21       50.46     34.99 o
   6  12 -10       21.88       26.72     35.88 o
   7  12 -10       16.89       17.59     41.59 o
   8  12 -10        7.69      -55.07     55.07 o
   1  13 -10        5.54       69.23     38.17 o
   2  13 -10       58.97       41.28     41.92 o
   3  13 -10        1.68       69.59     51.05 o
   4  13 -10        3.69       -6.38     33.31 o
   2   0  -9     3282.09     3227.06     95.42 o
   4   0  -9     3873.96     3586.63     54.21 o
   6   0  -9      754.45      765.18     38.92 o
   8   0  -9      171.32      216.26     43.45 o
  10   0  -9      730.24      772.10     45.68 o
  12   0  -9     1435.72     1292.42     38.58 o
  14   0  -9     1051.12      943.01     38.35 o
  16   0  -9      330.63      340.48     50.60 o
  18   0  -9       10.27      166.92     50.72 o
   0   1  -9     6061.06     5950.56     51.28 o
   1   1  -9     5128.63     5068.68     42.59 o
   2   1  -9     3663.66     3482.46     62.59 o
   3   1  -9     3493.03     3369.71     82.11 o
   4   1  -9     1246.24     1314.32     34.69 o
   5   1  -9      236.18      260.11     29.23 o
   6   1  -9      382.05      389.06     24.17 o
   7   1  -9      304.01      295.58     19.93 o
   8   1  -9      611.56      620.57     22.79 o
   9   1  -9      519.11      528.16     23.60 o
  10   1  -9      374.87      442.33     25.17 o
  11   1  -9      232.28      266.89     32.74 o
  12   1  -9       21.17       28.65     22.74 o
  13   1  -9      310.92      315.79     45.91 o
  14   1  -9      473.82      477.62     28.87 o
  15   1  -9      622.38      694.79     30.01 o
  16   1  -9      272.25      324.69     60.96 o
  17   1  -9      223.89      191.69     30.24 o
  18   1  -9      134.44      185.88     75.73 o
  19   1  -9      164.41      167.15     37.11 o
   1   2  -9      568.83      549.07     22.52 o
   2   2  -9      612.94      524.69     21.45 o
   3   2  -9      995.08     1064.92     38.51 o
   4   2  -9      574.00      609.51     23.13 o
   5   2  -9     3333.82     3452.38     74.17 o
   6   2  -9       14.36       39.01     21.42 o
   7   2  -9     1443.83     1339.43     28.42 o
   8   2  -9     1244.33     1239.34     26.36 o
   9   2  -9      599.60      610.16     29.84 o
  10   2  -9      126.57      106.32     21.18 o
  11   2  -9      742.16      720.49     44.42 o
  12   2  -9      732.05      751.47     51.52 o
  13   2  -9      506.67      495.86     29.67 o
  14   2  -9       26.04       73.40     33.30 o
  15   2  -9      612.43      537.07     57.87 o
  16   2  -9      143.76      149.05     36.27 o
  17   2  -9       49.06       30.98     30.10 o
  18   2  -9       42.37      114.14     29.54 o
  19   2  -9       15.18        1.61     69.21 o
   0   3  -9     3328.38     3394.07     83.35 o
   1   3  -9     1255.12     1333.16     36.81 o
   2   3  -9     1925.36     1906.93     38.40 o
   3   3  -9      925.94      961.95     24.77 o
   4   3  -9     1822.45     1854.20     25.89 o
   5   3  -9     1642.35     1639.98     46.95 o
   6   3  -9     1305.28     1262.87     25.04 o
   7   3  -9     1183.65     1127.07     24.84 o
   8   3  -9      297.02      297.89     23.99 o
   9   3  -9      121.31      183.62     24.48 o
  10   3  -9       31.82       49.82     25.01 o
  11   3  -9       26.94       -8.95     30.00 o
  12   3  -9       96.82       86.94     27.09 o
  13   3  -9      279.65      289.64     33.83 o
  14   3  -9       35.17       69.97     26.83 o
  15   3  -9       89.23      135.25     74.53 o
  16   3  -9      232.98      328.17    101.20 o
  17   3  -9      100.12      210.49    132.52 o
  18   3  -9      214.38      236.71     36.90 o
  19   3  -9       39.04      101.47     67.37 o
   1   4  -9      109.72       87.95     19.94 o
   2   4  -9       30.93       39.19     21.41 o
   3   4  -9      240.23      300.82     19.78 o
   4   4  -9       66.46       94.18     21.10 o
   5   4  -9       70.96       65.74     21.21 o
   6   4  -9      971.89      971.67     39.61 o
   7   4  -9       33.30       50.42     19.92 o
   8   4  -9     1743.21     1747.63     29.07 o
   9   4  -9      200.24      158.67     32.80 o
  10   4  -9     2163.17     2048.09    113.57 o
  11   4  -9      459.01      408.50     28.51 o
  12   4  -9      755.86      684.83     29.36 o
  13   4  -9       41.46       18.12     32.97 o
  14   4  -9       22.74       56.39     26.55 o
  15   4  -9       98.92       67.81     69.38 o
  16   4  -9        4.97       45.97     35.66 o
  17   4  -9       65.22       30.10     56.21 o
  18   4  -9      128.56      155.03     26.51 o
  19   4  -9        2.77       14.97     30.60 o
   0   5  -9      626.80      648.34     29.31 o
   1   5  -9     1102.62     1146.31     23.96 o
   2   5  -9     1228.21     1249.54     27.32 o
   3   5  -9     4105.19     4027.70     80.49 o
   4   5  -9     1792.23     1660.75     23.63 o
   5   5  -9     2975.75     2968.88     60.03 o
   6   5  -9      614.45      696.93     33.26 o
   7   5  -9      109.76       71.65     25.61 o
   8   5  -9       71.87       34.05     25.05 o
   9   5  -9       27.31       15.34     38.45 o
  10   5  -9       93.29      153.41     46.14 o
  11   5  -9      134.63      142.08     47.40 o
  12   5  -9      135.12      130.06     48.43 o
  13   5  -9       73.98      116.20     47.51 o
  14   5  -9       12.36      -48.08     48.08 o
  15   5  -9        7.80       53.35     50.03 o
  16   5  -9       37.63       40.47     28.59 o
  17   5  -9       23.51      116.83     41.67 o
  18   5  -9       35.14       33.33     37.96 o
   1   6  -9     1528.23     1420.38     24.65 o
   2   6  -9     1892.15     1877.41     37.66 o
   3   6  -9      263.37      313.00     27.78 o
   4   6  -9        3.95       27.48     23.42 o
   5   6  -9      440.56      414.23     43.72 o
   6   6  -9      102.87      127.73     26.65 o
   7   6  -9     1623.72     1600.99     42.14 o
   8   6  -9      383.01      419.94     31.50 o
   9   6  -9     1041.69      961.79     51.17 o
  10   6  -9      118.52      136.92     47.05 o
  11   6  -9      638.17      584.45     51.06 o
  12   6  -9      217.55      237.67     48.77 o
  13   6  -9      348.59      333.50     51.40 o
  14   6  -9        1.38       40.30     46.94 o
  15   6  -9       31.02      150.66     48.54 o
  16   6  -9        1.91       39.61     50.83 o
  17   6  -9       29.35       78.08     51.29 o
   0   7  -9      275.03      318.45     50.89 o
   1   7  -9      600.68      559.40     27.97 o
   2   7  -9      926.13      939.62     53.71 o
   3   7  -9      288.56      312.38     32.94 o
   4   7  -9     1244.88     1246.93     32.98 o
   5   7  -9      306.54      245.93     30.00 o
   6   7  -9      923.52     1028.53     34.83 o
   7   7  -9       92.70      100.64     28.83 o
   8   7  -9      154.95      225.41     55.30 o
   9   7  -9       19.21      -28.05     34.00 o
  10   7  -9      113.74      188.10     48.43 o
  11   7  -9       36.50      -12.82     35.72 o
  12   7  -9        6.30       62.39     48.66 o
  13   7  -9       21.45       80.48     49.23 o
  14   7  -9       31.87       72.93     50.60 o
  15   7  -9       24.84      102.92     51.06 o
  16   7  -9       32.95      -53.69     53.69 o
  17   7  -9       40.71       53.12     53.92 o
   1   8  -9       14.16       -4.09     30.93 o
   2   8  -9      216.24      199.11     23.74 o
   3   8  -9       54.26       24.69     33.47 o
   4   8  -9      393.54      355.09     28.35 o
   5   8  -9      217.87      226.99     25.40 o
   6   8  -9      350.96      320.19     26.00 o
   7   8  -9      297.39      402.19     61.54 o
   8   8  -9      137.22      153.52     48.66 o
   9   8  -9       34.32      149.63     47.05 o
  10   8  -9      149.48      133.60     49.23 o
  11   8  -9       28.94      -41.56     49.34 o
  12   8  -9      246.96      179.17     50.72 o
  13   8  -9       38.98       49.57     49.57 o
  14   8  -9       65.58      108.88     52.43 o
  15   8  -9       55.85       41.67     53.46 o
  16   8  -9       71.04      -23.70     55.18 o
   0   9  -9      142.33       50.72     48.77 o
   1   9  -9      748.66      757.02     54.01 o
   2   9  -9      150.68      135.04     28.21 o
   3   9  -9      397.71      410.32     23.83 o
   4   9  -9      100.94       99.20     35.82 o
   5   9  -9      200.89      214.16     28.30 o
   6   9  -9       76.05      129.56     38.81 o
   7   9  -9       30.10       24.64     33.95 o
   8   9  -9       26.15      151.01     46.82 o
   9   9  -9      153.36      156.73     50.26 o
  10   9  -9       10.64      -49.23     49.23 o
  11   9  -9       15.68       16.94     48.43 o
  12   9  -9        4.09       71.67     50.60 o
  13   9  -9       80.26      113.68     52.32 o
  14   9  -9        9.35       83.35     53.92 o
   1  10  -9       39.09      106.21     26.85 o
   2  10  -9       24.00       42.59     27.78 o
   3  10  -9      226.86      306.37     28.82 o
   4  10  -9      157.12       92.35     51.74 o
   5  10  -9      240.47      182.39     30.85 o
   6  10  -9      102.99       84.18     27.09 o
   7  10  -9       10.71       -4.09     27.99 o
   8  10  -9       10.16      -19.81     35.03 o
   9  10  -9        5.23      125.02     47.85 o
  10  10  -9        9.87      -33.43     50.72 o
  11  10  -9       98.04       -0.23     52.43 o
  12  10  -9       23.15      -29.19     51.75 o
  13  10  -9      120.22      130.17     54.61 o
   0  11  -9      785.72      767.51     39.15 o
   1  11  -9       54.13      145.45     34.24 o
   2  11  -9      351.26      451.98     41.72 o
   3  11  -9       41.15        6.20     35.01 o
   4  11  -9       12.64       29.18     28.79 o
   5  11  -9       49.77       74.67     29.16 o
   6  11  -9        1.34       45.88     32.87 o
   7  11  -9       29.68       75.45     36.45 o
   8  11  -9       45.97       94.91     49.00 o
   9  11  -9        2.15       24.04     34.69 o
  10  11  -9       41.39       30.45     52.78 o
  11  11  -9       14.79      -23.58     53.58 o
   1  12  -9       16.15      193.48     49.80 o
   2  12  -9       40.51       44.86     29.02 o
   3  12  -9       65.90       51.90     33.01 o
   4  12  -9       30.41       39.07     26.77 o
   5  12  -9       14.68       34.89     25.97 o
   6  12  -9       12.92       39.24     34.27 o
   7  12  -9        9.26       20.25     41.17 o
   8  12  -9       61.05       67.09     37.55 o
   9  12  -9       24.19       31.48     52.66 o
   0  13  -9       31.41       35.72     52.43 o
   1  13  -9      137.26      179.52     37.83 o
   2  13  -9        6.67       -3.89     37.40 o
   3  13  -9       21.28       49.74     38.15 o
   4  13  -9       32.72      -31.48     31.48 o
   5  13  -9       28.51       58.69     33.71 o
   6  13  -9       17.68       33.30     35.49 o
   0   0  -8     9071.15     9042.73     81.51 o
   2   0  -8     7212.57     7590.85    138.41 o
   4   0  -8     3882.39     4069.51    245.74 o
   6   0  -8     1548.70     1642.24     34.49 o
   8   0  -8       13.40       35.59     32.57 o
  10   0  -8       39.81       -6.88     35.97 o
  12   0  -8       34.04       23.81     33.54 o
  14   0  -8      234.07      219.81     47.17 o
  16   0  -8      880.30      769.46     37.78 o
  18   0  -8      833.86      915.42     53.35 o
  20   0  -8      141.48      167.15     54.38 o
   1   1  -8     1532.06     1607.31     36.52 o
   2   1  -8     1596.40     1592.79     26.10 o
   3   1  -8     2420.24     2534.21     34.07 o
   4   1  -8     1872.58     1963.06     27.51 o
   5   1  -8     2491.89     2382.87     55.08 o
   6   1  -8     1559.92     1486.77     22.23 o
   7   1  -8      946.58      939.57     25.94 o
   8   1  -8     1195.46     1177.63     50.89 o
   9   1  -8     1203.02     1246.42     45.11 o
  10   1  -8     1275.89     1293.16     27.76 o
  11   1  -8     1288.12     1137.51     28.25 o
  12   1  -8     1097.87     1069.17     30.50 o
  13   1  -8      980.29     1023.30     46.14 o
  14   1  -8      572.14      495.12     47.97 o
  15   1  -8      644.69      643.01     48.03 o
  16   1  -8      173.86      183.38     54.32 o
  17   1  -8       68.08       26.27     54.27 o
  18   1  -8       81.23       73.20     47.34 o
  19   1  -8       10.17       42.08     79.22 o
  20   1  -8       40.88      127.01     37.83 o
   0   2  -8     5613.27     6076.08    105.73 o
   1   2  -8     3253.72     3348.43     30.23 o
   2   2  -8      829.82      990.13     20.36 o
   3   2  -8     4152.09     4211.03     86.11 o
   4   2  -8     4298.74     4457.65    110.43 o
   5   2  -8     1161.41     1121.69     24.65 o
   6   2  -8      570.23      576.47     23.64 o
   7   2  -8     2176.36     2098.77     42.07 o
   8   2  -8      772.23      728.32     25.67 o
   9   2  -8      172.88      143.80     31.73 o
  10   2  -8      890.84      844.01     29.46 o
  11   2  -8      106.83      178.23    101.38 o
  12   2  -8      144.78      130.43     33.67 o
  13   2  -8      195.07      170.46     27.38 o
  14   2  -8      461.27      473.51     34.85 o
  15   2  -8      587.66      570.51     35.89 o
  16   2  -8      399.25      491.81     74.82 o
  17   2  -8      539.57      539.56     93.53 o
  18   2  -8       11.52       18.29     39.90 o
  19   2  -8      372.81      390.53     38.74 o
  20   2  -8      130.19      105.55     39.22 o
   1   3  -8      347.55      322.53     25.06 o
   2   3  -8     1589.30     1545.01     24.36 o
   3   3  -8     1307.52     1296.21     35.03 o
   4   3  -8     2649.55     2640.29     47.45 o
   5   3  -8     1143.48     1167.39     27.29 o
   6   3  -8     2286.50     2358.79     68.43 o
   7   3  -8     1955.53     1949.43     49.33 o
   8   3  -8     1764.47     1773.83     72.63 o
   9   3  -8     1613.42     1579.55     37.62 o
  10   3  -8      733.35      653.37     36.29 o
  11   3  -8      731.32      656.23     38.70 o
  12   3  -8     1048.92     1004.12     30.64 o
  13   3  -8      725.35      727.20     34.79 o
  14   3  -8     1270.10     1191.15     37.02 o
  15   3  -8      304.45      309.91     34.18 o
  16   3  -8      205.54      234.82    117.86 o
  17   3  -8      153.20      182.86     30.02 o
  18   3  -8       44.22       86.10     29.61 o
  19   3  -8       47.44       56.54     40.18 o
  20   3  -8        1.05       21.41     54.27 o
   0   4  -8     8073.23     8113.53     55.40 o
   1   4  -8     2790.72     2979.92     47.28 o
   2   4  -8     2085.34     1939.24     24.93 o
   3   4  -8      151.60      177.53     21.24 o
   4   4  -8     2159.44     2218.32     33.34 o
   5   4  -8      546.97      461.16    102.73 o
   6   4  -8     2177.17     2373.05     69.11 o
   7   4  -8      341.64      381.94     30.06 o
   8   4  -8      274.18      263.44     23.65 o
   9   4  -8      468.22      487.53     30.68 o
  10   4  -8      176.90      192.91     33.32 o
  11   4  -8      113.18       55.87     33.66 o
  12   4  -8      505.41      410.32     48.77 o
  13   4  -8       52.99      115.40     46.37 o
  14   4  -8       78.09       26.68     47.74 o
  15   4  -8      202.43      303.27     48.43 o
  16   4  -8      194.98      159.48     49.34 o
  17   4  -8      101.04      134.63     71.84 o
  18   4  -8      124.30      206.95     36.10 o
  19   4  -8        0.31      109.91     38.04 o
   1   5  -8        2.59      -20.52     21.84 o
   2   5  -8      111.86      133.89     20.93 o
   3   5  -8      118.99      102.74     30.48 o
   4   5  -8       60.44       -8.09     27.49 o
   5   5  -8        6.51       -7.49     23.40 o
   6   5  -8      689.56      647.81     26.80 o
   7   5  -8     2059.72     2021.83     64.06 o
   8   5  -8     1434.80     1338.75     48.29 o
   9   5  -8     3654.67     3340.45     62.05 o
  10   5  -8      727.90      703.17     50.72 o
  11   5  -8      600.98      663.56     49.57 o
  12   5  -8      521.51      558.46     50.72 o
  13   5  -8      262.52      264.46     49.00 o
  14   5  -8      177.62      256.68     48.43 o
  15   5  -8      306.39      364.52     49.92 o
  16   5  -8       39.43      -33.77     50.95 o
  17   5  -8      194.55      158.56     52.78 o
  18   5  -8       12.00       -2.06     37.67 o
  19   5  -8       10.00       31.66     31.11 o
   0   6  -8      485.93      498.83     34.26 o
   1   6  -8     3315.77     3171.12     45.33 o
   2   6  -8      230.35      300.97     24.46 o
   3   6  -8      982.44      916.43     29.95 o
   4   6  -8      856.04      762.96     32.97 o
   5   6  -8      926.66      930.60     34.61 o
   6   6  -8      587.73      583.36     28.65 o
   7   6  -8      344.07      405.46     31.39 o
   8   6  -8       59.48       67.31     42.65 o
   9   6  -8       45.61       73.27     49.23 o
  10   6  -8      640.57      610.78     49.23 o
  11   6  -8      293.20      284.27     49.00 o
  12   6  -8       87.83       40.53     48.31 o
  13   6  -8       53.70      101.09     34.00 o
  14   6  -8      238.13      242.48     50.37 o
  15   6  -8      134.45      186.27     49.80 o
  16   6  -8       13.37      102.58     51.06 o
  17   6  -8       71.81       58.96     51.63 o
  18   6  -8       14.17      111.97     55.30 o
   1   7  -8      205.05      178.96     26.10 o
   2   7  -8      377.04      339.85     24.02 o
   3   7  -8      250.85      326.45     28.97 o
   4   7  -8       54.34       52.96     24.13 o
   5   7  -8      135.44      141.07     24.31 o
   6   7  -8     1464.49     1458.35     65.02 o
   7   7  -8      632.79      550.24     32.14 o
   8   7  -8     2413.38     2387.82     47.17 o
   9   7  -8      430.75      297.32     50.03 o
  10   7  -8      870.69      851.88     51.86 o
  11   7  -8      289.92      332.69     49.92 o
  12   7  -8      287.52      170.01     47.85 o
  13   7  -8      269.95      262.17     49.34 o
  14   7  -8       72.56       93.99     34.00 o
  15   7  -8      116.28      130.74     51.17 o
  16   7  -8      137.88      138.64     37.89 o
  17   7  -8       36.10       46.82     53.58 o
   0   8  -8     1222.76     1152.41     38.01 o
   1   8  -8      143.79      139.49     27.12 o
   2   8  -8      662.55      655.64     34.11 o
   3   8  -8      256.12      230.04     21.74 o
   4   8  -8      294.86      274.15     32.20 o
   5   8  -8      486.44      459.94     24.96 o
   6   8  -8      461.97      408.92     38.57 o
   7   8  -8      414.91      288.00     36.11 o
   8   8  -8      167.80      156.39     47.85 o
   9   8  -8      145.03      162.80     49.23 o
  10   8  -8       14.33      -48.89     48.89 o
  11   8  -8      143.86      125.25     49.34 o
  12   8  -8        0.91       39.73     32.97 o
  13   8  -8       11.39       60.33     49.34 o
  14   8  -8       62.88       74.99     50.72 o
  15   8  -8       19.52       78.08     51.06 o
  16   8  -8      144.37      197.49     55.07 o
   1   9  -8       74.06      177.33     32.70 o
   2   9  -8      201.04      172.05     47.34 o
   3   9  -8      327.59      340.73     39.54 o
   4   9  -8      206.71      186.79     23.80 o
   5   9  -8      175.77      220.67     36.18 o
   6   9  -8      105.12      143.10     31.64 o
   7   9  -8      247.92      261.98     36.41 o
   8   9  -8       85.71       49.00     35.95 o
   9   9  -8      471.16      373.79     37.44 o
  10   9  -8       47.58       28.85     50.83 o
  11   9  -8      208.87      263.54     50.49 o
  12   9  -8       35.57       70.06     50.37 o
  13   9  -8      132.84       57.82     53.35 o
  14   9  -8       66.43       88.73     51.75 o
  15   9  -8       74.03       58.50     66.17 o
   0  10  -8      176.20      168.29     35.03 o
   1  10  -8      528.50      469.68     29.82 o
   2  10  -8      138.63      137.83     33.76 o
   3  10  -8      277.30      299.08     27.53 o
   4  10  -8       90.77       80.76     33.45 o
   5  10  -8      121.30       99.90     35.17 o
   6  10  -8       40.65       32.88     27.21 o
   7  10  -8       24.99       70.64     35.61 o
   8  10  -8        0.01       41.90     47.40 o
   9  10  -8        0.80        6.75     35.15 o
  10  10  -8        6.28      -19.58     50.14 o
  11  10  -8        2.86      -32.06     34.23 o
  12  10  -8        0.46      154.56     52.21 o
  13  10  -8        3.66       57.59     52.78 o
  14  10  -8        6.80      -26.22     38.47 o
   1  11  -8        2.04       21.64     33.92 o
   2  11  -8      128.14      165.66     35.38 o
   3  11  -8       14.68       38.51     33.92 o
   4  11  -8      251.24      328.56     29.53 o
   5  11  -8       19.50       26.08     29.99 o
   6  11  -8       64.57       72.70     32.95 o
   7  11  -8       87.27      104.41     36.55 o
   8  11  -8       13.26       35.38     49.11 o
   9  11  -8       56.36       40.53     51.17 o
  10  11  -8       73.28      108.30     51.63 o
  11  11  -8       13.25       -3.32     52.43 o
  12  11  -8      245.10      250.95     55.41 o
   0  12  -8       55.85       18.20     48.31 o
   1  12  -8       83.14       44.99     35.83 o
   2  12  -8       82.66       94.68     35.25 o
   3  12  -8       57.88       64.63     69.95 o
   4  12  -8      124.14      122.08     31.36 o
   5  12  -8       34.21       62.73     32.14 o
   6  12  -8       26.41       83.46     33.65 o
   7  12  -8        2.90      -39.11     39.11 o
   8  12  -8       17.64       52.55     52.21 o
   9  12  -8       27.48      121.35     36.06 o
  10  12  -8       14.45       89.18     52.66 o
   1  13  -8        6.06       19.91     29.13 o
   2  13  -8        2.15        5.15     61.19 o
   3  13  -8       73.39       45.28     39.94 o
   4  13  -8        1.97       35.94     41.17 o
   5  13  -8       51.01       73.06     46.79 o
   6  13  -8       35.68       32.71     47.24 o
   7  13  -8        7.73       -5.49     68.53 o
   0  14  -8       23.57      -50.95     55.75 o
   1  14  -8       24.05      134.18     38.57 o
   2  14  -8       24.26       15.44     31.56 o
   3  14  -8       27.83        5.50     55.64 o
   2   0  -7      158.76      253.03     37.15 o
   4   0  -7     5427.26     6016.29    214.09 o
   6   0  -7    11371.93    11587.31    658.00 o
   8   0  -7     3174.41     3146.27     52.26 o
  10   0  -7     2032.61     1968.34     56.33 o
  12   0  -7      287.85      330.29     33.43 o
  14   0  -7     1487.87     1496.78     52.66 o
  16   0  -7     1758.75     1798.56     54.95 o
  18   0  -7      644.13      649.59     40.64 o
  20   0  -7       15.77       34.92     52.32 o
   0   1  -7     2258.70     2324.22     44.32 o
   1   1  -7     3896.86     3885.83     32.31 o
   2   1  -7     2696.52     2771.36     29.76 o
   3   1  -7     2352.18     2427.42     49.54 o
   4   1  -7     2541.98     2583.47     31.02 o
   5   1  -7     2607.29     2511.99     86.29 o
   6   1  -7     3524.66     3511.33     57.45 o
   7   1  -7     1995.28     1927.47     26.54 o
   8   1  -7      912.56      818.83     20.23 o
   9   1  -7      386.62      385.21     25.37 o
  10   1  -7       76.32      104.03     23.32 o
  11   1  -7      184.83      169.35     72.98 o
  12   1  -7      207.48      179.03     27.15 o
  13   1  -7      444.65      426.67     52.66 o
  14   1  -7      298.00      267.95     27.41 o
  15   1  -7      335.95      308.67     27.72 o
  16   1  -7      195.61      183.51     34.36 o
  17   1  -7      175.49      186.32     41.10 o
  18   1  -7      169.85      188.16     35.63 o
  19   1  -7       94.86      228.43     61.02 o
  20   1  -7       74.44       60.98     30.65 o
   1   2  -7     1532.55     1832.90     27.69 o
   2   2  -7     4597.42     4776.42     45.11 o
   3   2  -7     1610.69     1662.68     44.04 o
   4   2  -7     2044.34     1826.39     44.20 o
   5   2  -7     6094.16     5885.60     99.76 o
   6   2  -7       26.64       36.87     24.39 o
   7   2  -7     6697.04     6503.22    152.98 o
   8   2  -7     2447.48     2491.12     66.00 o
   9   2  -7     3153.19     3196.00     69.12 o
  10   2  -7       47.07       40.72     23.70 o
  11   2  -7     2329.06     2307.23     74.87 o
  12   2  -7      741.46      693.61     33.96 o
  13   2  -7      717.22      679.04     35.25 o
  14   2  -7      400.10      334.63     34.40 o
  15   2  -7      711.99      698.13     29.94 o
  16   2  -7       22.09       44.68     34.77 o
  17   2  -7      438.90      419.35     36.63 o
  18   2  -7      154.69      255.66    100.17 o
  19   2  -7       45.37       49.54     53.29 o
  20   2  -7       14.73      -14.56     38.04 o
   0   3  -7     4696.29     4645.90     49.95 o
   1   3  -7     6848.45     6940.36     57.89 o
   2   3  -7     5562.98     5458.92    123.42 o
   3   3  -7     3919.65     3882.99     55.14 o
   4   3  -7     2923.62     3048.27     34.46 o
   5   3  -7     3726.04     3859.63     68.97 o
   6   3  -7     1471.54     1375.23     64.28 o
   7   3  -7     1134.43     1057.29     45.34 o
   8   3  -7      306.39      321.60     25.06 o
   9   3  -7      138.34      143.68     47.97 o
  10   3  -7      466.53      428.63     47.40 o
  11   3  -7      175.57      210.65     45.91 o
  12   3  -7      212.80      269.61     46.71 o
  13   3  -7      199.23      132.34     47.40 o
  14   3  -7      383.46      351.93     35.03 o
  15   3  -7       58.71       62.51     33.43 o
  16   3  -7      136.10      140.93     49.11 o
  17   3  -7      116.91      143.04     29.25 o
  18   3  -7      235.20      363.64     65.66 o
  19   3  -7      103.96      136.68     37.44 o
  20   3  -7       95.29      104.36     41.04 o
   1   4  -7     2101.72     2201.41     26.37 o
   2   4  -7      706.32      808.57     24.85 o
   3   4  -7      297.48      262.33     28.71 o
   4   4  -7     2495.34     2317.82     71.79 o
   5   4  -7       87.36       97.12     24.57 o
   6   4  -7      989.83     1006.63     28.11 o
   7   4  -7      110.58      111.32     24.87 o
   8   4  -7     2433.04     2396.63     79.96 o
   9   4  -7      162.52      150.32     47.85 o
  10   4  -7     3317.42     3416.47     61.02 o
  11   4  -7      957.60      868.03     49.34 o
  12   4  -7     4952.59     4701.11     68.12 o
  13   4  -7      939.90      868.94     52.21 o
  14   4  -7     1082.63      958.70     51.75 o
  15   4  -7      136.01      190.16     48.66 o
  16   4  -7       18.38       60.91     48.43 o
  17   4  -7       24.13       42.25     50.14 o
  18   4  -7        6.63      -17.40     49.00 o
  19   4  -7       31.66       31.94     52.55 o
  20   4  -7       10.49       -8.20     27.11 o
   0   5  -7     2264.71     2320.27     57.59 o
   1   5  -7     3351.49     3269.32     32.43 o
   2   5  -7     1301.08     1303.74     30.80 o
   3   5  -7     2713.94     2638.79     34.94 o
   4   5  -7     1274.83     1234.98     28.67 o
   5   5  -7     1459.02     1446.99     29.53 o
   6   5  -7      212.79      220.39     29.14 o
   7   5  -7       63.58      110.70     25.15 o
   8   5  -7       23.72       11.79     46.14 o
   9   5  -7       93.33      103.72     47.28 o
  10   5  -7      176.23      177.57     46.48 o
  11   5  -7       79.01      106.36     33.77 o
  12   5  -7      120.25      121.93     47.63 o
  13   5  -7       48.43       87.58     48.20 o
  14   5  -7        2.00       39.73     33.20 o
  15   5  -7      136.52      189.59     48.54 o
  16   5  -7      132.39      112.42     49.57 o
  17   5  -7      275.17      250.84     52.43 o
  18   5  -7       99.78       55.30     53.46 o
  19   5  -7      276.93      212.26     56.67 o
   1   6  -7      354.59      278.14     24.37 o
   2   6  -7      375.78      348.76     24.19 o
   3   6  -7      782.06      825.26     25.88 o
   4   6  -7       90.37       87.80     23.64 o
   5   6  -7      391.32      390.34     25.89 o
   6   6  -7      206.22      255.51     24.81 o
   7   6  -7      644.36      541.36     35.17 o
   8   6  -7      922.36      818.23     38.70 o
   9   6  -7     1619.25     1482.58     53.81 o
  10   6  -7      341.15      352.39     49.46 o
  11   6  -7     3419.67     3226.19     53.24 o
  12   6  -7      200.11      188.33     48.89 o
  13   6  -7     1186.43     1128.60     55.18 o
  14   6  -7      173.34      117.12     50.03 o
  15   6  -7       34.88       81.74     47.28 o
  16   6  -7        0.26      -50.14     50.14 o
  17   6  -7       25.03        2.40     51.52 o
  18   6  -7       29.65       18.20     53.81 o
   0   7  -7     2334.92     2450.56     56.67 o
   1   7  -7     2471.66     2414.02     60.39 o
   2   7  -7     1800.34     1676.26     29.96 o
   3   7  -7      555.52      575.82     25.04 o
   4   7  -7     1730.90     1721.55     38.09 o
   5   7  -7      702.09      683.51     30.57 o
   6   7  -7      243.87      209.07     36.53 o
   7   7  -7      142.89      138.47     29.51 o
   8   7  -7       50.54      -48.31     48.31 o
   9   7  -7      169.72      140.02     34.92 o
  10   7  -7        1.65       55.41     48.66 o
  11   7  -7       61.68      132.12     46.71 o
  12   7  -7       15.03       44.65     47.97 o
  13   7  -7       13.60       71.32     48.66 o
  14   7  -7       12.24      -33.77     33.77 o
  15   7  -7       98.25       82.54     49.34 o
  16   7  -7       35.24       10.53     64.34 o
  17   7  -7       21.75       -2.29     51.63 o
  18   7  -7       81.33      155.59     67.89 o
   1   8  -7       89.78      118.85     26.81 o
   2   8  -7       77.37      136.74     32.51 o
   3   8  -7      377.71      325.94     50.37 o
   4   8  -7     1033.49     1002.51     35.03 o
   5   8  -7      347.65      391.79     41.48 o
   6   8  -7     1538.56     1574.06     39.08 o
   7   8  -7      646.12      608.73     32.36 o
   8   8  -7      586.84      603.34     51.75 o
   9   8  -7      227.94      246.83     47.74 o
  10   8  -7      478.49      576.20     50.14 o
  11   8  -7       33.73       43.62     48.77 o
  12   8  -7      298.73      294.11     50.03 o
  13   8  -7       89.66       86.21     48.66 o
  14   8  -7      165.28      148.72     50.83 o
  15   8  -7       31.12       13.28     62.51 o
  16   8  -7       64.67       69.38     52.78 o
  17   8  -7       84.96      114.03     67.32 o
   0   9  -7      460.24      373.22     34.57 o
   1   9  -7      237.97      251.18     58.04 o
   2   9  -7      266.69      304.79     67.72 o
   3   9  -7      705.76      656.81     63.37 o
   4   9  -7      180.91      186.61     47.97 o
   5   9  -7      739.00      673.92     41.78 o
   6   9  -7      109.37      138.18     33.38 o
   7   9  -7      227.80      256.59     37.21 o
   8   9  -7       39.97        7.56     48.54 o
   9   9  -7        8.47       -9.39     46.60 o
  10   9  -7      133.49       44.19     50.03 o
  11   9  -7       19.50       21.98     48.43 o
  12   9  -7       28.17       44.99     48.43 o
  13   9  -7       64.86       81.06     36.18 o
  14   9  -7       66.35        6.87     52.21 o
  15   9  -7       67.61       41.21     54.15 o
  16   9  -7       17.79       -2.18     53.81 o
   1  10  -7        1.75       -9.47     26.45 o
   2  10  -7       74.33      128.34     46.82 o
   3  10  -7       88.14      155.65     37.05 o
   4  10  -7      106.40      121.23     34.24 o
   5  10  -7      261.17      255.20     29.04 o
   6  10  -7      102.70       94.71     30.41 o
   7  10  -7      444.90      405.05     38.84 o
   8  10  -7      112.81       79.11     49.23 o
   9  10  -7      238.08      222.22     49.00 o
  10  10  -7       59.78      120.55     49.00 o
  11  10  -7       79.88      107.62     50.49 o
  12  10  -7       27.02       12.82     50.49 o
  13  10  -7       66.72       88.04     52.09 o
  14  10  -7       24.57        7.33     54.61 o
   1  11  -7       36.46       59.81     33.92 o
   2  11  -7      184.59      257.20     62.68 o
   3  11  -7      181.36      129.22     30.31 o
   4  11  -7       39.22       81.11     34.08 o
   5  11  -7      107.37      142.24     28.52 o
   6  11  -7       75.99       67.28     34.09 o
   7  11  -7       32.99       45.32     27.48 o
   8  11  -7       71.63      141.73     49.92 o
   9  11  -7        2.02       18.20     49.11 o
  10  11  -7        8.28       -8.70     50.72 o
  11  11  -7        6.67       81.06     51.17 o
  12  11  -7       25.34       -9.85     53.35 o
  13  11  -7       26.49        8.01     54.61 o
   1  12  -7       45.59       85.64     28.04 o
   2  12  -7       64.09       40.21     35.34 o
   3  12  -7      148.57      155.24     50.49 o
   4  12  -7       93.31       44.92     34.77 o
   5  12  -7       63.97       44.22     34.51 o
   6  12  -7       94.39       82.70     27.54 o
   7  12  -7       53.59       31.68     36.76 o
   8  12  -7      119.01      127.19     52.32 o
   9  12  -7       43.75       75.45     51.29 o
  10  12  -7       64.17       75.10     52.32 o
  11  12  -7        6.86       32.40     53.24 o
   0  13  -7       10.84       -0.92     51.75 o
   1  13  -7      136.96      161.39     30.05 o
   2  13  -7        7.83      -23.69     30.87 o
   3  13  -7       62.07       85.53     71.27 o
   4  13  -7       46.06       49.19     38.64 o
   5  13  -7       16.81       94.32     44.66 o
   6  13  -7       67.70       54.18     35.01 o
   7  13  -7       15.90       51.27     39.59 o
   8  13  -7        7.21       14.31     53.01 o
   1  14  -7        5.14       24.45     30.96 o
   2  14  -7        7.72       43.22     38.65 o
   3  14  -7        6.75       46.27     31.16 o
   4  14  -7       10.72      -18.16     38.94 o
   5  14  -7       15.30       98.46     53.69 o
   0   0  -6       39.01       91.59     55.64 o
   2   0  -6     7002.49     6509.54     56.61 o
   4   0  -6    17004.95    17173.17    509.06 o
   6   0  -6    32249.30    33221.57   1033.69 o
   8   0  -6     1499.72     1620.80     40.02 o
  10   0  -6     3807.29     3618.31     59.88 o
  12   0  -6      868.91      858.07     37.21 o
  14   0  -6      184.69      199.20     46.37 o
  16   0  -6       81.59       76.13     48.31 o
  18   0  -6     1498.71     1577.03     57.47 o
  20   0  -6      810.60      796.82     42.25 o
   1   1  -6      228.63      210.69     24.79 o
   2   1  -6      308.24      311.39     25.04 o
   3   1  -6      213.36      204.08     24.44 o
   4   1  -6      767.61      703.03     39.18 o
   5   1  -6     2156.95     2095.46     42.34 o
   6   1  -6     3693.68     3631.52     80.49 o
   7   1  -6     3282.98     3112.60     53.23 o
   8   1  -6     1626.33     1572.99     26.00 o
   9   1  -6     2605.69     2408.30     36.98 o
  10   1  -6     1705.98     1578.02     29.20 o
  11   1  -6     1812.21     1633.26     31.93 o
  12   1  -6      579.36      555.10     34.93 o
  13   1  -6      807.22      789.46     34.88 o
  14   1  -6      371.85      439.68     40.53 o
  15   1  -6      125.43      113.01     53.18 o
  16   1  -6      360.57      357.14     28.80 o
  17   1  -6       39.55       56.35     28.50 o
  18   1  -6      141.37      163.79     25.13 o
  19   1  -6       73.09       61.85     36.54 o
  20   1  -6       37.46       12.02     36.59 o
  21   1  -6        3.53       -5.83     31.47 o
   0   2  -6     2999.66     2946.59     47.92 o
   1   2  -6     7157.21     7075.62     76.29 o
   2   2  -6     1223.57     1208.04     29.40 o
   3   2  -6    14436.00    14505.55    177.53 o
   4   2  -6      598.93      624.10     28.36 o
   5   2  -6     9213.14    10215.10    132.54 o
   6   2  -6     2520.54     2520.85     46.76 o
   7   2  -6     1793.95     1903.63    378.90 o
   8   2  -6      209.44      170.32     30.17 o
   9   2  -6       49.61       35.49     35.72 o
  10   2  -6      331.91      293.54     47.97 o
  11   2  -6      256.30      226.45     35.03 o
  12   2  -6      910.16      785.14     48.77 o
  13   2  -6      119.13       81.28     46.48 o
  14   2  -6      105.46       69.95     46.48 o
  15   2  -6      534.65      525.26     49.57 o
  16   2  -6      281.87      318.15     48.43 o
  17   2  -6     1082.69     1185.28     91.87 o
  18   2  -6      232.80      229.38     40.59 o
  19   2  -6      785.61      792.68     39.00 o
  20   2  -6        8.83       -7.56     37.40 o
  21   2  -6      424.72      446.12    102.64 o
   1   3  -6     1397.58     1479.08     27.39 o
   2   3  -6     3454.02     3720.10     35.21 o
   3   3  -6      626.47      633.22     25.23 o
   4   3  -6      668.54      612.88     38.33 o
   5   3  -6      809.53      729.12     24.54 o
   6   3  -6     1118.90     1090.33     57.82 o
   7   3  -6     1760.50     1780.01     35.26 o
   8   3  -6     1226.56     1298.02     45.64 o
   9   3  -6     1108.84     1012.62     52.09 o
  10   3  -6     1380.13     1236.21     40.87 o
  11   3  -6      333.52      347.12     33.77 o
  12   3  -6      736.55      705.34     49.69 o
  13   3  -6      702.34      702.25     49.92 o
  14   3  -6     1373.09     1360.43     54.15 o
  15   3  -6      606.49      652.57     49.23 o
  16   3  -6      415.73      390.05     50.03 o
  17   3  -6      335.34      410.43     50.95 o
  18   3  -6       19.07       -9.27     35.15 o
  19   3  -6       33.33      111.85     50.72 o
  20   3  -6       12.36       17.15     42.59 o
   0   4  -6    66802.64    66058.55    183.98 o
   1   4  -6    12947.70    13961.18    192.68 o
   2   4  -6     8934.82     9393.11     85.20 o
   3   4  -6     1363.85     1391.90     29.16 o
   4   4  -6      257.91      254.28     24.53 o
   5   4  -6      373.99      438.62     27.63 o
   6   4  -6       35.96        8.17     25.24 o
   7   4  -6      641.08      710.59     32.59 o
   8   4  -6      964.21     1072.73     51.29 o
   9   4  -6       98.34       35.26     45.79 o
  10   4  -6      956.90      969.46     52.09 o
  11   4  -6       59.09       53.58     47.28 o
  12   4  -6      141.57       83.69     48.31 o
  13   4  -6      824.44      812.85     38.35 o
  14   4  -6      491.09      508.43     49.57 o
  15   4  -6       24.23       43.16     47.97 o
  16   4  -6     1484.51     1401.99     54.84 o
  17   4  -6      277.00      288.39     50.49 o
  18   4  -6      394.60      423.71     52.89 o
  19   4  -6       14.27       31.83     52.21 o
  20   4  -6      122.75      113.00     53.46 o
   1   5  -6      147.60      141.27     29.40 o
   2   5  -6     1057.47     1055.25     27.63 o
   3   5  -6     2122.56     2078.69     34.24 o
   4   5  -6     1216.18     1190.76     33.13 o
   5   5  -6     2163.22     2125.91     31.66 o
   6   5  -6      536.10      483.02     31.62 o
   7   5  -6     1038.24     1068.35     46.96 o
   8   5  -6     1142.89     1050.97     40.64 o
   9   5  -6      496.09      491.14     38.24 o
  10   5  -6      448.51      349.41     49.80 o
  11   5  -6      694.67      717.14     51.75 o
  12   5  -6      463.25      482.21     50.37 o
  13   5  -6      629.83      577.01     51.06 o
  14   5  -6      198.79      196.34     34.00 o
  15   5  -6      313.05      319.87     49.11 o
  16   5  -6      113.20      116.20     49.46 o
  17   5  -6      101.08      168.75     49.46 o
  18   5  -6       57.88      147.34     51.40 o
  19   5  -6       14.43       23.70     54.38 o
   0   6  -6      912.94      846.62     50.37 o
   1   6  -6     7917.21     6176.86   3166.03 o
   2   6  -6      456.21      337.60     35.65 o
   3   6  -6     3227.24     3236.53     75.33 o
   4   6  -6      348.57      407.02     41.59 o
   5   6  -6      312.71      319.45     22.99 o
   6   6  -6      416.22      402.75     30.59 o
   7   6  -6     1000.49      934.31     52.21 o
   8   6  -6      342.77      331.09     49.00 o
   9   6  -6      362.54      368.18     49.46 o
  10   6  -6       13.93       86.32     47.74 o
  11   6  -6       34.91       46.71     47.05 o
  12   6  -6       43.36      152.95     48.54 o
  13   6  -6      261.15      274.42     49.00 o
  14   6  -6       92.71        8.01     49.34 o
  15   6  -6     1013.39     1051.55     55.53 o
  16   6  -6       36.88       61.48     50.37 o
  17   6  -6      413.53      412.38     53.69 o
  18   6  -6       17.80        6.75     53.12 o
  19   6  -6       54.55       59.30     55.75 o
   1   7  -6      162.27      194.08     23.07 o
   2   7  -6      186.02      182.57     26.45 o
   3   7  -6      259.91      253.84     27.71 o
   4   7  -6       43.30       27.25     33.66 o
   5   7  -6      197.95      242.23     27.55 o
   6   7  -6        4.26       22.29     26.65 o
   7   7  -6      166.01      141.96     48.20 o
   8   7  -6     2524.92     2319.13     59.19 o
   9   7  -6      526.90      435.85     49.23 o
  10   7  -6      747.57      723.32     51.98 o
  11   7  -6      635.25      612.38     50.83 o
  12   7  -6      435.16      420.05     50.03 o
  13   7  -6      431.22      332.81     50.72 o
  14   7  -6      214.25      259.08     50.14 o
  15   7  -6       48.43        7.10     50.14 o
  16   7  -6      163.54      168.98     52.43 o
  17   7  -6       22.98      -18.66     64.57 o
  18   7  -6       14.01       46.71     67.43 o
   0   8  -6     1178.37     1125.73     38.81 o
   1   8  -6      224.35      228.61     27.68 o
   2   8  -6     1285.16     1139.28     31.39 o
   3   8  -6      250.90      281.05     34.98 o
   4   8  -6     1392.75     1293.34     53.81 o
   5   8  -6     1103.16     1075.76     31.91 o
   6   8  -6     1903.28     1847.31     45.02 o
   7   8  -6      695.40      675.14     41.90 o
   8   8  -6      364.84      220.96     50.49 o
   9   8  -6       84.66       64.23     48.66 o
  10   8  -6       23.28      113.11     47.85 o
  11   8  -6      209.00      134.41     49.80 o
  12   8  -6      170.96      177.80     49.57 o
  13   8  -6      119.94      157.30     49.23 o
  14   8  -6      116.59       97.20     50.03 o
  15   8  -6       35.05       53.92     49.34 o
  16   8  -6      101.32      113.45     51.86 o
  17   8  -6       27.44       24.96     53.46 o
   1   9  -6       13.53       85.87     31.75 o
   2   9  -6      504.19      566.55     42.07 o
   3   9  -6       33.64       81.28     31.14 o
   4   9  -6      247.04      235.94     33.91 o
   5   9  -6      162.87      139.12     40.30 o
   6   9  -6       88.22       99.08     32.10 o
   7   9  -6      640.57      638.53     39.29 o
   8   9  -6      168.43      116.89     48.66 o
   9   9  -6      574.92      552.85     51.52 o
  10   9  -6      179.57      143.11     47.97 o
  11   9  -6      397.41      412.95     51.98 o
  12   9  -6      230.79      188.79     60.56 o
  13   9  -6       49.04        4.69     50.60 o
  14   9  -6      114.64      176.19     63.42 o
  15   9  -6       22.98       26.33     52.43 o
  16   9  -6        5.32       -9.62     54.61 o
   0  10  -6       31.46      -46.71     46.71 o
   1  10  -6      216.28      147.46     34.46 o
   2  10  -6      119.90      135.43     33.35 o
   3  10  -6      826.47      799.72     45.57 o
   4  10  -6      404.69      405.52     35.06 o
   5  10  -6     1221.36     1158.59     41.98 o
   6  10  -6      162.39      166.49     33.63 o
   7  10  -6      198.21      202.24     36.60 o
   8  10  -6        0.91       64.68     49.11 o
   9  10  -6        3.94      106.24     47.97 o
  10  10  -6       28.09       -9.85     59.30 o
  11  10  -6       75.94      106.01     49.57 o
  12  10  -6        6.81       19.69     48.43 o
  13  10  -6       12.94      -13.28     62.62 o
  14  10  -6       20.69       40.76     51.63 o
  15  10  -6       33.43       27.71     54.61 o
   1  11  -6      126.69      130.28     48.20 o
   2  11  -6       42.40       93.65     47.51 o
   3  11  -6      127.39      206.49     93.99 o
   4  11  -6       72.07      105.88     34.73 o
   5  11  -6       56.46       87.38     38.15 o
   6  11  -6      151.51      185.22     32.57 o
   7  11  -6       64.28       36.27     33.99 o
   8  11  -6      219.43      153.41     50.37 o
   9  11  -6       28.89       73.04     49.11 o
  10  11  -6      133.87       99.49     50.83 o
  11  11  -6        4.07      -51.40     51.40 o
  12  11  -6      101.21      134.06     53.81 o
  13  11  -6       13.98       43.73     52.78 o
  14  11  -6       34.67       12.94     54.95 o
   0  12  -6      177.60      244.77     49.00 o
   1  12  -6      137.21      202.99     35.01 o
   2  12  -6      230.70      187.80     96.05 o
   3  12  -6       82.40       92.85     49.51 o
   4  12  -6      178.11      177.22     35.84 o
   5  12  -6       51.48      101.20     50.95 o
   6  12  -6       84.40       80.94     62.17 o
   7  12  -6        8.74       -1.75     51.93 o
   1  13  -6       14.33       29.21     35.94 o
   2  13  -6       26.64       38.04     74.87 o
   3  13  -6       40.44      106.92     32.80 o
   4  13  -6        2.83       36.64     38.98 o
   5  13  -6       71.55       56.96     30.52 o
   6  13  -6       47.39       50.45     41.59 o
   7  13  -6       19.06       25.59     30.84 o
   8  13  -6      158.30      166.58     53.69 o
   9  13  -6        1.39      -31.25     52.32 o
   0  14  -6       97.95      189.24     54.61 o
   1  14  -6      154.43      192.00     38.75 o
   2  14  -6       77.94       97.95     38.12 o
   3  14  -6       63.53        5.95     59.30 o
   4  14  -6        8.09       -0.50     33.05 o
   5  14  -6        2.21       20.00     33.85 o
   6  14  -6        1.19        8.31     36.21 o
   2   0  -5     9864.59    10663.72     96.34 o
   4   0  -5      383.74      379.80     39.78 o
   6   0  -5    55687.32    54225.36    174.48 o
   8   0  -5    22133.44    20827.50    110.48 o
  10   0  -5     9173.07     9130.43     79.57 o
  12   0  -5      289.34      379.18     46.60 o
  14   0  -5      194.52      166.35     46.14 o
  16   0  -5     1797.00     1885.80     43.28 o
  18   0  -5     1478.94     1700.22     57.82 o
  20   0  -5      226.93      245.23     37.32 o
   0   1  -5       12.81       79.97     44.48 o
   1   1  -5       59.16       83.04     24.65 o
   2   1  -5     1693.35     1610.48     33.79 o
   3   1  -5     3424.89     3336.25     44.90 o
   4   1  -5     4149.57     3935.27    126.28 o
   5   1  -5     6486.38     6504.34     78.57 o
   6   1  -5     6373.27     6007.95    421.85 o
   7   1  -5     3885.28     3966.30    106.39 o
   8   1  -5      288.23      293.43     34.80 o
   9   1  -5       25.12      -35.38     48.20 o
  10   1  -5      465.77      446.95     36.64 o
  11   1  -5      693.29      675.92     48.77 o
  12   1  -5      558.48      470.08     48.08 o
  13   1  -5      295.32      254.96     48.20 o
  14   1  -5       80.75       98.00     46.71 o
  15   1  -5       20.64       60.68     46.02 o
  16   1  -5       57.42      117.72     29.19 o
  17   1  -5      119.62      172.87     28.32 o
  18   1  -5      199.48      284.82     35.37 o
  19   1  -5      176.68      176.18     51.00 o
  20   1  -5      109.21       78.73     30.45 o
  21   1  -5      107.25      160.59     38.29 o
   1   2  -5     1833.37     2160.66     32.11 o
   2   2  -5     1231.12     1339.99     37.82 o
   3   2  -5      417.29      445.69     32.00 o
   4   2  -5       69.56       71.56     25.91 o
   5   2  -5     4433.68     4997.97     44.52 o
   6   2  -5      141.85      100.58     24.23 o
   7   2  -5    11563.36    11121.58     63.58 o
   8   2  -5      410.90      421.88     51.86 o
   9   2  -5    12317.07    11762.67     90.90 o
  10   2  -5      277.23      195.43     48.08 o
  11   2  -5     6443.12     6105.50     71.78 o
  12   2  -5      265.53      274.08     47.40 o
  13   2  -5     2614.08     2626.06     58.50 o
  14   2  -5       25.63      -14.31     32.74 o
  15   2  -5      543.44      580.44     49.80 o
  16   2  -5       12.24        3.09     47.74 o
  17   2  -5      829.50      859.67     53.81 o
  18   2  -5        0.97       36.06     47.97 o
  19   2  -5      185.53      247.20     36.50 o
  20   2  -5       34.02      122.74     31.03 o
  21   2  -5       17.04       25.33     38.88 o
   0   3  -5     2257.61     2129.20     52.89 o
   1   3  -5     3241.81     3149.06     69.34 o
   2   3  -5     7413.94     7550.17     77.71 o
   3   3  -5     3468.72     3428.19     35.04 o
   4   3  -5     1504.75     1643.77     32.48 o
   5   3  -5     1305.16     1237.35     29.80 o
   6   3  -5      529.68      549.08     27.25 o
   7   3  -5       98.44       46.61     31.35 o
   8   3  -5      342.49      306.36     47.85 o
   9   3  -5       90.80        5.50     47.63 o
  10   3  -5      227.29      254.39     46.48 o
  11   3  -5        7.75       49.00     47.97 o
  12   3  -5       25.07       49.80     47.17 o
  13   3  -5       99.86      157.76     48.31 o
  14   3  -5      784.70      668.82     50.72 o
  15   3  -5       83.36      148.60     48.54 o
  16   3  -5      144.64      132.46     49.92 o
  17   3  -5      166.92      143.79     35.26 o
  18   3  -5      158.60      123.19     51.29 o
  19   3  -5      246.87      234.47     53.12 o
  20   3  -5       43.00       84.15     53.81 o
  21   3  -5       76.64       40.54    101.83 o
   1   4  -5     4872.01     5416.43     44.92 o
   2   4  -5     6701.47     6692.14     69.94 o
   3   4  -5      707.79      742.87     28.43 o
   4   4  -5    12523.07    12974.65    211.60 o
   5   4  -5       92.26       80.86     24.49 o
   6   4  -5     1263.80     1403.49     35.67 o
   7   4  -5       85.01       96.05     47.51 o
   8   4  -5     1175.33     1217.09     53.01 o
   9   4  -5      107.94       69.38     46.71 o
  10   4  -5     3595.13     3341.94     63.54 o
  11   4  -5      362.54      340.82     36.29 o
  12   4  -5     9953.71     9228.31     76.93 o
  13   4  -5      640.65      647.30     51.52 o
  14   4  -5     3216.98     3117.09     62.85 o
  15   4  -5       40.20       87.24     47.05 o
  16   4  -5      275.04      273.62     49.23 o
  17   4  -5       36.04      -30.00     49.57 o
  18   4  -5       14.10      -27.59     61.14 o
  19   4  -5        8.49        4.46     52.09 o
  20   4  -5       28.68       83.80     52.89 o
   0   5  -5     3478.24     3196.66     51.52 o
   1   5  -5     5783.98     5508.53     92.79 o
   2   5  -5     1271.56     1219.67     38.65 o
   3   5  -5      698.51      708.64     31.43 o
   4   5  -5      692.52      620.44     27.44 o
   5   5  -5      144.74      144.62     29.96 o
   6   5  -5     1248.37     1311.89     46.97 o
   7   5  -5      165.12      172.41     48.08 o
   8   5  -5      140.67       97.20     32.63 o
   9   5  -5     1287.39     1143.25     40.64 o
  10   5  -5      408.48      398.75     48.66 o
  11   5  -5      419.57      411.46     49.57 o
  12   5  -5      292.85      306.71     49.11 o
  13   5  -5      142.46      114.26     47.74 o
  14   5  -5      145.46      217.87     49.46 o
  15   5  -5      534.81      532.36     50.49 o
  16   5  -5      242.88      229.66     49.92 o
  17   5  -5      262.14      243.17     51.63 o
  18   5  -5       73.83       78.77     62.62 o
  19   5  -5      146.22      153.52     64.80 o
  20   5  -5       47.26       45.22     66.97 o
   1   6  -5     2485.17     2638.02    128.51 o
   2   6  -5      494.72      485.58     40.87 o
   3   6  -5     6832.72     6868.78    175.11 o
   4   6  -5      636.80      559.74     36.10 o
   5   6  -5     6070.67     6068.63    112.20 o
   6   6  -5      675.94      644.17     45.40 o
   7   6  -5      305.85      364.64     50.49 o
   8   6  -5      128.49      154.78     48.54 o
   9   6  -5      400.38      374.60     49.00 o
  10   6  -5      269.79      271.79     49.46 o
  11   6  -5     3895.48     3809.38     68.69 o
  12   6  -5      230.62      224.51     48.43 o
  13   6  -5     3339.31     3262.71     67.43 o
  14   6  -5      165.48      207.68     60.10 o
  15   6  -5     1014.28      821.20     53.24 o
  16   6  -5       12.95      -23.24     59.19 o
  17   6  -5       12.45       93.76     50.83 o
  18   6  -5        5.24      -11.68     64.00 o
  19   6  -5       15.64       33.32     65.83 o
   0   7  -5     2821.61     2814.39     58.62 o
   1   7  -5      838.52      788.85     31.08 o
   2   7  -5     1585.79     1323.56    494.00 o
   3   7  -5      856.05      806.08     26.52 o
   4   7  -5     2273.74     2009.67     56.67 o
   5   7  -5      313.23      285.61     37.56 o
   6   7  -5       92.87      128.96     27.10 o
   7   7  -5       73.43       67.20     47.17 o
   8   7  -5      150.13      126.16     34.46 o
   9   7  -5      206.76      214.43     47.63 o
  10   7  -5      354.92      328.80     48.66 o
  11   7  -5       20.16       15.34     47.17 o
  12   7  -5       21.77      -28.96     48.08 o
  13   7  -5       57.88      122.73     48.66 o
  14   7  -5       36.19      107.04     48.08 o
  15   7  -5       58.00       50.95     48.89 o
  16   7  -5      123.91       69.84     62.62 o
  17   7  -5       19.06       77.39     50.26 o
  18   7  -5       29.92       25.30     53.69 o
  19   7  -5        6.71       18.20     67.89 o
   1   8  -5        9.97       22.55     33.09 o
   2   8  -5        8.33       40.06     26.86 o
   3   8  -5      170.88      218.21     47.05 o
   4   8  -5      325.20      280.99     33.59 o
   5   8  -5      202.68      201.85     37.71 o
   6   8  -5     1910.32     1768.91     50.57 o
   7   8  -5      310.89      297.64     39.76 o
   8   8  -5     2384.45     2326.57     59.19 o
   9   8  -5      186.54      221.99     47.74 o
  10   8  -5     1705.39     1638.17     56.90 o
  11   8  -5      231.69      280.60     49.00 o
  12   8  -5      531.38      549.64     61.25 o
  13   8  -5       65.57       54.84     46.94 o
  14   8  -5      248.71      291.25     50.26 o
  15   8  -5       54.71      109.33     62.39 o
  16   8  -5      170.36      179.86     51.98 o
  17   8  -5       40.53       39.38     53.46 o
  18   8  -5      111.29       41.67     67.20 o
   0   9  -5     1003.91      937.29     38.35 o
   1   9  -5      568.24      604.83     49.23 o
   2   9  -5      641.64      541.00     53.92 o
   3   9  -5      478.22      502.88     34.65 o
   4   9  -5       59.68       83.88     33.71 o
   5   9  -5      336.00      305.75     81.86 o
   6   9  -5      147.85      155.55     55.41 o
   7   9  -5      166.12      136.23     36.84 o
   8   9  -5      142.28      117.23     47.97 o
   9   9  -5        4.02       68.69     47.17 o
  10   9  -5      109.10       70.75     49.69 o
  11   9  -5       82.73       83.00     48.43 o
  12   9  -5       11.84      -46.48     48.77 o
  13   9  -5       13.37      -25.42     48.77 o
  14   9  -5      136.13      118.84     62.62 o
  15   9  -5       14.96      114.71     62.85 o
  16   9  -5       11.39       67.20     64.91 o
  17   9  -5       17.30       90.33     76.71 o
   1  10  -5       61.63      104.41     46.37 o
   2  10  -5      121.04      131.84     33.28 o
   3  10  -5        0.66       -3.05     33.07 o
   4  10  -5       53.26       73.84     33.63 o
   5  10  -5      359.31      357.30     69.66 o
   6  10  -5      182.16      190.86     37.57 o
   7  10  -5     1578.21     1489.84     74.28 o
   8  10  -5      343.88      257.94     50.60 o
   9  10  -5     1326.60     1159.96     54.95 o
  10  10  -5      104.37       37.55     49.46 o
  11  10  -5      203.05      186.84     50.37 o
  12  10  -5       27.50       18.66     60.56 o
  13  10  -5       17.39      -19.35     50.49 o
  14  10  -5       26.38        8.13     51.17 o
  15  10  -5       53.12      120.21     64.68 o
   0  11  -5       42.45      126.39     47.40 o
   1  11  -5       52.49       10.97     49.74 o
   2  11  -5       78.01      106.72     33.18 o
   3  11  -5      125.05      170.81     34.20 o
   4  11  -5      378.11      348.61     52.21 o
   5  11  -5       49.49       20.61     49.69 o
   6  11  -5      267.44      222.18     38.24 o
   7  11  -5       35.64       45.50     33.16 o
   8  11  -5        7.05       28.74     49.80 o
   9  11  -5       39.48       23.70     49.80 o
  10  11  -5       17.45       52.89     49.57 o
  11  11  -5       41.02       62.85     61.02 o
  12  11  -5       16.86       72.13     51.17 o
   1  12  -5        6.24       36.44     70.75 o
   2  12  -5       16.71       42.58     28.53 o
   3  12  -5       15.88       77.03     35.24 o
   4  12  -5       85.50      104.31     35.65 o
   5  12  -5       87.62       13.75     61.71 o
   6  12  -5      220.13      184.53     29.37 o
   7  12  -5       76.55      -13.98     59.48 o
   8  12  -5      140.04       73.04     61.25 o
   9  12  -5       74.67      125.48     49.34 o
  10  12  -5      129.78      146.08     51.29 o
  11  12  -5       41.58       92.28     62.74 o
  12  12  -5      106.27      211.57     52.55 o
   0  13  -5        6.77       55.98     50.83 o
   1  13  -5       80.27      152.21     33.72 o
   2  13  -5       48.83       24.75     36.91 o
   3  13  -5       19.41       51.27     43.68 o
   4  13  -5      167.44      251.57     36.84 o
   5  13  -5       16.92      109.92     48.83 o
   6  13  -5        5.03       87.72     41.12 o
   7  13  -5      134.88       44.35     43.79 o
   8  13  -5       12.51       -2.06     36.86 o
   9  13  -5        3.01      -53.46     53.46 o
  10  13  -5        1.01       52.89     53.69 o
   1  14  -5       17.45       -3.58     31.05 o
   2  14  -5       12.07       20.34     37.58 o
   3  14  -5       44.66       32.91     37.61 o
   4  14  -5        6.36       74.45     68.69 o
   5  14  -5       27.00       52.79     39.20 o
   6  14  -5       20.42       27.97     42.39 o
   7  14  -5       21.34       37.86     32.13 o
   0   0  -4     2626.26     2860.99     87.92 o
   2   0  -4    16117.80    16987.12    375.28 o
   4   0  -4    24713.01    24792.48    770.03 o
   6   0  -4    37907.62    38992.67    521.65 o
   8   0  -4     6387.46     6337.67     65.49 o
  14   0  -4      861.55      923.09     36.75 o
  16   0  -4      498.46      498.47     36.75 o
  18   0  -4     1378.87     1379.89     55.87 o
  20   0  -4     1267.44     1407.94     59.30 o
   1   1  -4      167.06      201.32     28.82 o
   2   1  -4      854.24      909.15     32.38 o
   3   1  -4     1118.99     1213.47     35.85 o
   4   1  -4      281.07      265.64     29.51 o
   5   1  -4     3293.36     3303.75     81.02 o
   6   1  -4     3240.42     3206.67     45.83 o
   7   1  -4     3408.66     3243.71     53.69 o
   8   1  -4     2030.07     1729.41     57.82 o
   9   1  -4     1574.26     1287.96     55.41 o
  10   1  -4      980.34      895.85     51.40 o
  11   1  -4      327.58      266.87     47.74 o
  12   1  -4      128.52       42.02     45.57 o
  13   1  -4      533.72      469.73     47.74 o
  14   1  -4      440.10      479.35     49.00 o
  15   1  -4      511.87      525.60     49.46 o
  16   1  -4      402.58      393.37     49.57 o
  17   1  -4      118.46      209.74     49.00 o
  18   1  -4      154.17      172.89     48.14 o
  19   1  -4      112.14      122.48     29.29 o
  20   1  -4       23.78       77.73     74.19 o
  21   1  -4       50.17       51.18     51.12 o
   0   2  -4    15023.55    16517.50    419.25 o
   1   2  -4    50860.82    53536.61    141.39 o
   2   2  -4     1503.67     1664.73     41.13 o
   3   2  -4     7673.10     8071.56    109.37 o
   4   2  -4     1579.11     1905.38     35.65 o
   5   2  -4    21451.79    21359.75    247.59 o
   6   2  -4      266.32      288.77     27.59 o
   7   2  -4     4471.17     4682.22     70.87 o
   8   2  -4     1217.84     1273.88     54.84 o
   9   2  -4       55.44        4.58     47.17 o
  10   2  -4     2505.44     2477.35     58.85 o
  11   2  -4     1440.14     1315.44     41.21 o
  12   2  -4       67.39       65.37     48.54 o
  13   2  -4      316.14      375.17     47.97 o
  14   2  -4     2849.66     2660.18     59.65 o
  15   2  -4      511.90      520.56     36.64 o
  16   2  -4      115.28      145.63     46.60 o
  17   2  -4     1559.94     1564.21     55.98 o
  18   2  -4       71.33       27.36     50.03 o
  19   2  -4      919.47     1086.12     57.36 o
  20   2  -4      346.85      453.48     54.15 o
  21   2  -4      675.80      637.62     47.34 o
   1   3  -4       95.31       86.52     34.65 o
   2   3  -4      616.66      634.30     30.60 o
   3   3  -4      530.76      513.77     29.00 o
   4   3  -4     1206.24     1313.70     36.31 o
   5   3  -4     1740.92     1752.42     52.97 o
   6   3  -4     1186.46     1199.00     54.61 o
   7   3  -4      714.75      715.19     39.38 o
   8   3  -4      879.27      839.86     50.72 o
   9   3  -4      374.95      389.59     34.23 o
  10   3  -4     1619.31     1490.60     55.41 o
  11   3  -4      856.12      896.76     52.43 o
  12   3  -4      705.20      644.78     50.83 o
  13   3  -4      426.24      385.82     49.46 o
  14   3  -4      320.53      297.43     48.89 o
  15   3  -4      734.90      675.58     49.46 o
  16   3  -4      191.87      204.81     49.11 o
  17   3  -4      164.63      155.01     49.69 o
  18   3  -4       28.83       85.63     50.03 o
  19   3  -4        5.17       -7.33     51.86 o
  20   3  -4       83.57       56.90     52.66 o
  21   3  -4       23.80       74.42     54.84 o
   0   4  -4    36578.38    36855.77    150.78 o
   1   4  -4      573.95      575.25     51.12 o
   2   4  -4    21351.84    20246.47    251.24 o
   3   4  -4      953.82      832.10     39.55 o
   4   4  -4     5368.49     5591.23     45.28 o
   5   4  -4     1193.92     1268.81     35.62 o
   6   4  -4       83.72      118.61     34.92 o
   7   4  -4      132.29      126.51     47.74 o
   8   4  -4      787.21      701.45     50.03 o
   9   4  -4      950.00      925.38     49.46 o
  10   4  -4      821.21      756.75     52.55 o
  11   4  -4      433.12      392.11     51.63 o
  12   4  -4      140.31      146.43     48.54 o
  13   4  -4      560.90      560.86     50.60 o
  14   4  -4      722.49      745.99     50.49 o
  15   4  -4      251.91      225.08     48.43 o
  16   4  -4     2820.64     2911.47     64.34 o
  17   4  -4       85.94       65.71     50.26 o
  18   4  -4     1020.80      895.27     55.64 o
  19   4  -4      130.60      212.83     52.21 o
  20   4  -4      433.86      485.30     67.20 o
   1   5  -4     2845.92     2901.66     39.32 o
   2   5  -4     1937.79     1961.18     65.03 o
   3   5  -4     3996.60     4014.62     47.02 o
   4   5  -4      699.87      658.71     37.40 o
   5   5  -4      507.62      483.46     35.28 o
   6   5  -4      600.23      589.48     49.46 o
   7   5  -4      280.36      239.62     47.85 o
   8   5  -4      324.00      383.30     48.08 o
   9   5  -4      502.68      480.04     51.06 o
  10   5  -4      292.12      330.18     48.20 o
  11   5  -4      768.41      863.10     50.37 o
  12   5  -4      108.03      183.86     46.25 o
  13   5  -4      516.14      495.38     50.83 o
  14   5  -4      224.35      212.14     49.00 o
  15   5  -4      141.94       91.47     48.43 o
  16   5  -4      200.98      113.00     50.72 o
  17   5  -4       30.30       68.00     50.72 o
  18   5  -4      113.60       82.89     63.77 o
  19   5  -4       25.58      104.87     63.54 o
  20   5  -4       11.44      -51.06     55.87 o
   0   6  -4     2204.75     2086.38     59.07 o
   1   6  -4    17077.69    16157.56     77.16 o
   2   6  -4      875.83      784.68     31.36 o
   3   6  -4     3750.30     3471.32    227.71 o
   4   6  -4      550.79      665.73     52.66 o
   5   6  -4      577.68      562.24     40.02 o
   6   6  -4       33.66       54.53     35.54 o
   7   6  -4     2181.45     2299.78     60.10 o
   8   6  -4      340.68      445.69     48.89 o
   9   6  -4      952.20      956.41     54.38 o
  10   6  -4      160.81      139.21     47.85 o
  11   6  -4      246.08      217.87     50.83 o
  12   6  -4       58.73       39.38     47.05 o
  13   6  -4      632.94      632.53     53.01 o
  14   6  -4      189.69      240.88     59.53 o
  15   6  -4     1100.12      994.30     57.24 o
  16   6  -4      248.64      247.97     63.88 o
  17   6  -4      962.75      907.75     59.19 o
  18   6  -4       54.49       58.85     62.74 o
  19   6  -4      326.61      273.28     57.01 o
   1   7  -4       85.58      104.83     45.62 o
   2   7  -4      808.38      819.37     55.70 o
   3   7  -4      267.42      265.03     48.31 o
   4   7  -4      717.16      691.53     36.83 o
   5   7  -4       65.05       65.27     28.83 o
   6   7  -4       76.93      157.97     38.14 o
   7   7  -4      250.43      323.08     48.54 o
   8   7  -4      807.94      708.32     50.49 o
   9   7  -4     1366.59     1229.91     53.81 o
  10   7  -4      615.61      608.60     50.37 o
  11   7  -4      365.63      352.16     58.85 o
  12   7  -4      535.20      399.55     61.48 o
  13   7  -4      198.38      168.75     49.11 o
  14   7  -4      231.85      280.83     60.68 o
  15   7  -4       10.17       12.14     59.76 o
  16   7  -4       29.75       51.75     50.26 o
  17   7  -4        3.66       -5.95     50.72 o
  18   7  -4        8.67      -21.18     65.03 o
  19   7  -4        2.89       29.88     77.05 o
   0   8  -4     2665.75     2556.34     58.50 o
   1   8  -4      877.00      818.05     36.01 o
   2   8  -4     3586.23     3566.02    145.40 o
   3   8  -4      500.56      481.12     34.92 o
   4   8  -4     3192.36     3219.39     46.62 o
   5   8  -4      164.26      202.13     34.64 o
   6   8  -4     1852.26     1770.43     69.89 o
   7   8  -4      115.03       99.66     38.91 o
   8   8  -4      221.39      127.08     49.11 o
   9   8  -4      382.73      349.64     50.37 o
  10   8  -4      135.51      138.07     49.00 o
  11   8  -4       70.70       59.42     48.43 o
  12   8  -4      153.89      174.59     48.66 o
  13   8  -4       94.18      138.99     59.76 o
  14   8  -4      248.31      242.71     62.17 o
  15   8  -4      253.30      267.09     61.82 o
  16   8  -4      270.77      253.24     63.31 o
  17   8  -4       64.62       84.83     63.20 o
  18   8  -4      135.35      110.25     77.62 o
   1   9  -4      285.28      264.97     55.58 o
   2   9  -4      169.62      142.56     27.21 o
   3   9  -4      124.17       85.26     62.85 o
   4   9  -4      101.43       77.35     34.08 o
   5   9  -4       32.07       20.32     46.60 o
   6   9  -4       23.17       11.74     36.80 o
   7   9  -4      857.02      865.39     68.86 o
   8   9  -4      363.39      266.64     48.54 o
   9   9  -4      444.29      468.82     51.06 o
  10   9  -4      301.55      303.27     60.10 o
  11   9  -4      206.10      122.84     48.31 o
  12   9  -4      273.25      259.88     50.26 o
  13   9  -4      132.15       69.61     61.25 o
  14   9  -4       67.93      114.03     61.02 o
  15   9  -4       28.01       54.84     62.97 o
  16   9  -4       19.36       26.22     62.97 o
  17   9  -4       18.99       16.71     76.36 o
   0  10  -4       76.23       65.03     32.97 o
   1  10  -4      223.29      271.09     34.04 o
   2  10  -4      118.00      135.54     33.51 o
   3  10  -4     1142.17     1115.20     54.95 o
   4  10  -4      391.39      392.34     50.14 o
   5  10  -4     2011.23     1916.82     54.72 o
   6  10  -4      255.56      209.51     36.47 o
   7  10  -4      622.42      608.51     42.19 o
   8  10  -4       55.92      122.50     47.51 o
   9  10  -4       18.61       62.05     47.17 o
  10  10  -4        3.08      -38.24     49.69 o
  11  10  -4      112.38       48.66     59.65 o
  12  10  -4       59.03       15.80     50.83 o
  13  10  -4      120.34      107.39     51.52 o
  14  10  -4       89.20      119.41     61.25 o
   1  11  -4       46.10       27.62     58.39 o
   2  11  -4       19.21       85.34     33.96 o
   3  11  -4      191.52      213.59     39.55 o
   4  11  -4       30.47        9.95     34.35 o
   5  11  -4      150.98      194.42     34.63 o
   6  11  -4      146.50      185.65     38.79 o
   7  11  -4       49.41      150.94     59.99 o
   8  11  -4      202.70      292.33     55.14 o
  11  11  -4       15.58      104.07     49.11 o
  12  11  -4       12.02      123.30     49.92 o
  13  11  -4       21.11      144.94     62.97 o
  14  11  -4        8.22       19.69     53.35 o
   0  12  -4      400.07      437.56     50.72 o
   1  12  -4       75.65       80.05     27.93 o
   2  12  -4      411.97      405.50     36.63 o
   3  12  -4      159.93      196.76     35.21 o
   4  12  -4      336.57      357.60     36.18 o
   5  12  -4      188.34      182.48     42.70 o
   6  12  -4      244.04      287.69     64.05 o
   7  12  -4       68.06       38.58     30.44 o
   8  12  -4       27.26      -11.27     30.61 o
   9  12  -4       61.92       16.37     50.49 o
  10  12  -4       29.47        1.03     51.40 o
  11  12  -4       21.43       40.64     51.86 o
  12  12  -4       14.15      -38.58     38.58 o
   1  13  -4        5.26       34.39     25.66 o
   2  13  -4       30.39       19.63     47.85 o
   3  13  -4       11.96       68.66     35.96 o
   4  13  -4        4.21      -36.91     36.91 o
   5  13  -4      187.69      246.04     37.19 o
   6  13  -4        9.86       87.64     40.57 o
   7  13  -4       43.56      -34.63     66.46 o
   8  13  -4      136.46      159.01     40.36 o
   9  13  -4        1.69       17.75     36.86 o
  10  13  -4       24.66       82.77     37.32 o
   0  14  -4       98.36       94.56     36.86 o
   1  14  -4      231.18      258.49     37.60 o
   2  14  -4       79.55      146.69     31.21 o
   3  14  -4       88.01       76.45     38.05 o
   4  14  -4       18.75       -7.90     37.60 o
   5  14  -4        6.26      -50.73     67.26 o
   6  14  -4        1.06      -18.33     33.32 o
   7  14  -4        3.69       50.78     32.97 o
   1  15  -4        0.57       65.32     39.26 o
   2   0  -3     5380.33     5311.36    174.99 o
   4   0  -3     1539.33     1413.45    101.61 o
  18   0  -3      561.04      725.84     52.89 o
  20   0  -3      206.43      234.12     53.58 o
   0   1  -3     1297.73     1387.65     54.67 o
   1   1  -3     2400.32     2415.38     43.62 o
   2   1  -3     3986.48     3950.90     78.41 o
   3   1  -3     2720.61     2865.71     60.36 o
   4   1  -3     1734.47     1777.47     51.92 o
   5   1  -3     1804.46     1749.63     37.59 o
   6   1  -3      868.75      853.03     43.85 o
   7   1  -3      687.66      764.42     53.24 o
   8   1  -3      423.66      358.45     34.80 o
   9   1  -3      765.83      671.57     38.92 o
  10   1  -3       69.67       38.24     48.08 o
  11   1  -3       88.52      108.42     46.14 o
  12   1  -3      312.28      276.02     47.63 o
  13   1  -3      152.84      162.11     34.00 o
  14   1  -3      136.71      142.31     47.17 o
  15   1  -3      103.13      115.52     47.28 o
  16   1  -3      116.94      106.01     47.05 o
  17   1  -3      190.49      206.53     48.54 o
  18   1  -3      279.73      377.92     50.60 o
  19   1  -3      177.80      203.55     51.40 o
  20   1  -3       83.49      109.93     29.04 o
  21   1  -3       41.02       34.11     39.10 o
   1   2  -3    23605.86    25014.47    112.82 o
   2   2  -3   117334.92   114485.12    302.81 o
   3   2  -3      767.42      723.97     36.24 o
   4   2  -3    15090.03    16102.63    515.20 o
   5   2  -3    17977.71    18281.00    129.02 o
   6   2  -3      501.88      427.72     38.92 o
   7   2  -3    15509.70    15437.65    112.20 o
   8   2  -3    19859.36    19460.88    122.04 o
   9   2  -3    11801.36    11401.58     95.48 o
  10   2  -3      698.96      701.91     37.21 o
  11   2  -3    12419.53    11899.14     95.14 o
  12   2  -3      143.41      183.29     47.05 o
  13   2  -3     7497.87     7200.20     78.88 o
  14   2  -3     1361.87     1390.19     55.30 o
  15   2  -3      905.38      829.33     51.75 o
  16   2  -3       16.19       40.99     46.71 o
  17   2  -3      649.74      565.56     52.09 o
  18   2  -3      364.86      431.84     50.49 o
  19   2  -3      220.27      234.47     62.28 o
  20   2  -3        0.29       70.52     51.86 o
  21   2  -3        1.26       23.35     53.24 o
   0   3  -3     1688.35     1788.72     71.32 o
   1   3  -3     2782.09     2843.45     53.46 o
   2   3  -3     1174.66     1233.84     44.31 o
   3   3  -3      539.70      528.03     37.09 o
   4   3  -3      858.27      846.41     39.10 o
   5   3  -3      681.92      560.75     56.90 o
   6   3  -3     1912.84     1911.22     63.65 o
   7   3  -3      646.71      721.14     52.32 o
   8   3  -3      955.31      905.12     54.15 o
   9   3  -3      191.27      134.52     47.51 o
  10   3  -3       48.98      111.17     46.14 o
  11   3  -3      201.90      234.35     47.28 o
  12   3  -3      160.02      122.61     46.82 o
  13   3  -3       19.59       75.90     47.63 o
  14   3  -3      293.72      310.25     59.19 o
  15   3  -3      232.83      214.55     49.00 o
  16   3  -3       36.72        0.92     46.60 o
  17   3  -3      117.40       77.74     49.92 o
  18   3  -3       84.28       85.18     48.43 o
  19   3  -3       94.29       95.37     50.49 o
  20   3  -3       94.95       78.42     53.01 o
  21   3  -3       17.38      121.35     52.78 o
   1   4  -3      650.71      720.94     61.14 o
   2   4  -3     9797.23    10260.82     60.95 o
   3   4  -3     4265.55     4330.45     93.82 o
   4   4  -3    10391.77    10825.72    100.17 o
   5   4  -3      289.10      258.85     53.12 o
   6   4  -3    10259.09     9857.98     96.74 o
   7   4  -3     3457.49     3535.88     69.84 o
   8   4  -3     5676.35     5555.74     77.05 o
   9   4  -3      923.95      892.76     53.58 o
  10   4  -3     5995.66     6011.50     78.65 o
  11   4  -3      197.17      167.61     57.01 o
  12   4  -3     6005.12     5833.02     77.96 o
  13   4  -3      631.28      651.08     49.46 o
  14   4  -3     2567.96     2326.34     61.82 o
  15   4  -3       56.85      110.02     58.62 o
  16   4  -3     1457.77     1394.32     57.13 o
  17   4  -3       90.60      149.29     49.34 o
  18   4  -3      242.58      198.86     51.29 o
  19   4  -3       54.39      101.43     63.08 o
  20   4  -3        3.42       29.31     51.86 o
  21   4  -3        1.76      -12.25     66.06 o
   0   5  -3     2054.22     2228.45     61.25 o
   1   5  -3      262.53      145.98     74.82 o
   2   5  -3     1534.93     1503.59     71.90 o
   3   5  -3     2230.13     2122.57     42.37 o
   4   5  -3     1238.78     1211.97     43.46 o
   5   5  -3      335.33      351.11     40.22 o
   6   5  -3      883.29      879.70     53.58 o
   7   5  -3      135.58      167.72     46.14 o
   8   5  -3      274.14      251.75     48.08 o
   9   5  -3     1065.72     1137.07     65.14 o
  10   5  -3      104.28       99.60     47.40 o
  11   5  -3       66.01       70.75     46.14 o
  12   5  -3       91.09       78.65     47.97 o
  13   5  -3      877.68      804.49     61.59 o
  14   5  -3      314.98      251.98     49.92 o
  15   5  -3      614.12      574.60     64.34 o
  16   5  -3       14.53       37.21     58.73 o
  17   5  -3       12.22       15.57     48.66 o
  18   5  -3       28.53       21.07     51.86 o
  19   5  -3        1.33        9.39     50.49 o
  20   5  -3        3.34       63.54     65.71 o
   1   6  -3     1322.66     1268.36     33.17 o
   2   6  -3     2099.44     2048.91     40.80 o
   3   6  -3     5798.09     5619.51    283.12 o
   4   6  -3     2865.18     3105.58     65.43 o
   5   6  -3     8837.32     9387.25    117.63 o
   6   6  -3      487.93      428.96     42.70 o
   7   6  -3     3563.69     3188.07     55.75 o
   8   6  -3     2155.78     2225.13     61.02 o
   9   6  -3     2500.04     2569.51     70.29 o
  10   6  -3      138.27      138.76     58.27 o
  11   6  -3     2460.81     2281.80     64.68 o
  12   6  -3      682.47      702.14     52.89 o
  13   6  -3     2500.17     2452.62     64.68 o
  14   6  -3      374.92      418.33     59.42 o
  15   6  -3     2061.14     1986.89     74.30 o
  16   6  -3       48.76       62.39     60.10 o
  17   6  -3      314.42      322.62     64.34 o
  18   6  -3       25.09       46.60     63.77 o
  19   6  -3       44.92       48.43     64.91 o
  20   6  -3        4.94       36.86     66.63 o
   0   7  -3     3732.39     3451.39     61.94 o
   1   7  -3      483.49      460.57     36.86 o
   2   7  -3      638.42      614.14     35.50 o
   3   7  -3      120.69      142.15     36.33 o
   4   7  -3       89.05       79.73     33.15 o
   5   7  -3      764.70      701.65     40.00 o
   6   7  -3      221.51      221.55     38.76 o
   7   7  -3      239.01      248.66     47.85 o
   8   7  -3      158.44       70.64     46.82 o
   9   7  -3      164.11      205.62     47.85 o
  10   7  -3      636.44      614.90     52.21 o
  11   7  -3        0.87       16.60     56.10 o
  12   7  -3       82.68       69.61     58.96 o
  13   7  -3      131.28      121.01     48.66 o
  14   7  -3      210.12      163.26     60.10 o
  15   7  -3        9.07        2.52     67.66 o
  16   7  -3      272.12      308.77     72.13 o
  17   7  -3        2.24      -19.81     61.59 o
  18   7  -3       13.35       47.05     82.77 o
   1   8  -3      869.04      879.59     36.02 o
   2   8  -3      837.49      809.66     36.70 o
   3   8  -3     3249.30     2966.93    120.95 o
   4   8  -3     1187.29     1190.24     80.83 o
   5   8  -3      384.22      374.08     56.96 o
   6   8  -3     1894.65     1992.01     46.28 o
   7   8  -3      471.00      429.58     41.12 o
   8   8  -3     1912.06     1860.61     57.70 o
   9   8  -3      301.93      227.83     47.97 o
  10   8  -3     2569.66     2452.62     65.26 o
  11   8  -3      305.60      312.66     50.95 o
  12   8  -3     1555.66     1397.75     61.36 o
  13   8  -3      398.63      321.70     51.63 o
  14   8  -3      628.16      563.38     65.49 o
  15   8  -3       93.43       99.49     61.02 o
  16   8  -3      320.52      362.69     84.60 o
  17   8  -3       37.30       29.54     98.69 o
   0   9  -3      395.55      397.03     35.38 o
   1   9  -3     1319.44     1301.20     54.04 o
   2   9  -3      689.72      676.21     42.13 o
   3   9  -3      475.59      323.88     49.92 o
   4   9  -3     1007.88      913.53     43.45 o
   5   9  -3       52.32      100.01     35.45 o
   6   9  -3       37.48       31.12     37.88 o
   7   9  -3      405.79      409.27     39.22 o
   8   9  -3        1.53       -9.27     47.74 o
   9   9  -3        4.06        4.92     49.00 o
  10   9  -3       35.50       67.78     59.30 o
  11   9  -3       18.08       37.55     58.73 o
  12   9  -3        7.71       57.24     57.59 o
  13   9  -3      128.95      106.93     60.56 o
  14   9  -3       41.93       56.67     61.82 o
  17   9  -3       27.27      -64.46     64.46 o
   1  10  -3        7.14       37.60     34.12 o
   2  10  -3       39.79       30.01     26.62 o
   3  10  -3       81.93      134.83     38.01 o
   4  10  -3       80.32       74.04     26.99 o
   5  10  -3      640.64      703.27     39.47 o
   6  10  -3      169.09      186.22     37.82 o
   7  10  -3     1451.62     1440.00     74.30 o
   8  10  -3      296.56      311.97     87.01 o
  13  10  -3      275.79      473.85     50.03 o
  14  10  -3       37.50        9.62     61.59 o
  15  10  -3      158.65      136.92     38.01 o
  16  10  -3       20.17      116.77     37.55 o
   0  11  -3       57.75      -12.82     48.43 o
   1  11  -3      282.39      288.69     29.27 o
   2  11  -3       93.21      120.79     93.48 o
   3  11  -3       92.90      117.11     34.11 o
   4  11  -3      304.55      261.08     29.22 o
   5  11  -3       23.27       70.67     54.38 o
   6  11  -3      250.10      252.48     31.02 o
   7  11  -3        5.57       67.25     37.66 o
   8  11  -3       10.15      -42.42     42.42 o
   9  11  -3       37.06       97.66     33.43 o
  10  11  -3      210.83      189.24     35.95 o
  11  11  -3       43.84      -36.06     36.06 o
  12  11  -3        0.23      -12.25     51.63 o
  13  11  -3        6.00       35.03     51.75 o
  14  11  -3        8.50       68.12     36.06 o
  15  11  -3       20.42       63.54     38.47 o
   1  12  -3       16.99       80.07     34.08 o
   2  12  -3       32.98       88.16     34.49 o
   3  12  -3      180.66      127.28     32.40 o
   4  12  -3       95.35      130.96     43.73 o
   5  12  -3       56.61       64.25     40.36 o
   6  12  -3      246.08      242.66     39.55 o
   7  12  -3      135.68      179.74     53.69 o
   8  12  -3      313.72      405.94     70.18 o
   9  12  -3      189.98      350.55     50.49 o
  10  12  -3      345.27      289.65     37.21 o
  11  12  -3      132.48      132.57     36.86 o
  12  12  -3      213.36      141.96     52.78 o
  13  12  -3       46.81      -32.28     54.95 o
   0  13  -3      126.23      194.74     50.03 o
   1  13  -3       15.49        5.58     25.45 o
   2  13  -3      146.10      155.17     30.09 o
   3  13  -3        5.75       -7.17     35.77 o
   4  13  -3       73.98        7.35     41.79 o
   5  13  -3      141.96      116.04     29.58 o
   6  13  -3       24.74       21.58     35.20 o
   7  13  -3      176.10      202.73     40.90 o
   8  13  -3        1.16      -31.00     68.75 o
   9  13  -3        0.65      -30.34     53.24 o
  10  13  -3       16.08       41.79     53.69 o
  11  13  -3       13.45      -36.98     36.98 o
   1  14  -3        8.19       39.19     47.40 o
   2  14  -3       12.65       24.29     63.94 o
   3  14  -3       42.22       27.57     35.03 o
   4  14  -3       14.23       34.43     37.31 o
   5  14  -3       49.72       65.83     38.34 o
   6  14  -3       38.43       10.98     41.95 o
   7  14  -3       68.63       49.12     39.06 o
   8  14  -3       72.69       47.06     33.58 o
   0  15  -3       36.95       42.82     54.49 o
   1  15  -3       16.18       77.05     39.34 o
   2  15  -3       13.19       89.13     41.79 o
   3  15  -3       22.15       91.35     32.34 o
   2   0  -2    36669.93    38112.33   1052.23 o
  18   0  -2     1689.51     1827.18     46.37 o
  20   0  -2      972.06     1098.83     56.33 o
  22   0  -2      648.44      686.45     58.27 o
   1   1  -2      616.04      592.24     45.48 o
   2   1  -2     1027.87      994.82     47.13 o
   3   1  -2     1300.70     1285.26     53.07 o
   4   1  -2     1991.50     1939.38     76.59 o
   5   1  -2     3181.99     2841.87     78.19 o
   6   1  -2     1059.74      993.73     60.68 o
   7   1  -2      459.83      451.99     54.38 o
   8   1  -2      876.02      997.51     44.08 o
  13   1  -2      125.71       93.19     48.20 o
  14   1  -2      953.76      881.54     51.06 o
  15   1  -2      844.95      969.00     51.06 o
  16   1  -2       86.17      126.85     47.28 o
  17   1  -2      325.43      260.11     36.06 o
  18   1  -2       46.87        6.30     49.92 o
  19   1  -2       55.08      114.60     49.80 o
  20   1  -2      107.39      123.64     51.75 o
  21   1  -2      155.55      192.29     59.93 o
  22   1  -2       31.95       15.64     39.34 o
   0   2  -2      555.49      612.72     60.79 o
   2   2  -2     7937.67     8732.07    179.80 o
   3   2  -2     7358.62     7085.36     79.82 o
   4   2  -2    24499.93    24420.16    166.00 o
   5   2  -2     8387.08     8558.92    103.95 o
   6   2  -2     3942.64     3776.18     77.62 o
   7   2  -2     8748.04     9304.10    100.86 o
   8   2  -2     2222.14     2030.28     63.31 o
   9   2  -2     1020.36      911.19     54.38 o
  10   2  -2     6571.28     6081.34     78.77 o
  11   2  -2      395.85      453.59     48.20 o
  12   2  -2     1299.77     1297.23     56.44 o
  13   2  -2      321.77      281.18     34.57 o
  14   2  -2     2907.68     2910.33     63.31 o
  15   2  -2     1871.94     1961.02     59.07 o
  16   2  -2      539.30      636.19     50.49 o
  17   2  -2     2390.07     2440.25     62.62 o
  18   2  -2       81.74      111.05     48.20 o
  19   2  -2     1206.51     1195.34     57.93 o
  20   2  -2      322.69      419.02     65.60 o
  21   2  -2      659.92      700.42     70.64 o
   1   3  -2     1515.31     1512.67     41.25 o
   2   3  -2     1169.41     1104.50     41.90 o
   3   3  -2     1579.17     1492.64     56.21 o
   4   3  -2      648.64      601.16     58.27 o
   5   3  -2      558.69      439.17     58.85 o
   6   3  -2     1962.65     1993.19     66.29 o
   7   3  -2     1400.82     1289.45     60.22 o
   8   3  -2     1399.71     1297.69     57.24 o
   9   3  -2      509.94      406.19     51.63 o
  10   3  -2      409.62      312.77     49.80 o
  11   3  -2      512.61      549.30     60.79 o
  12   3  -2      182.69      234.01     47.51 o
  13   3  -2      512.31      443.86     50.83 o
  14   3  -2      159.52      192.68     48.08 o
  15   3  -2      164.45      137.50     48.20 o
  16   3  -2       51.18       33.89     47.63 o
  17   3  -2       18.93       20.95     48.54 o
  18   3  -2       78.90      107.16     49.34 o
  19   3  -2       32.11       79.91     50.03 o
  20   3  -2       89.13       68.69     52.43 o
  21   3  -2       14.83       30.00     53.35 o
   0   4  -2    11287.19    10781.30    101.43 o
   1   4  -2     6616.12     6345.58    325.37 o
   2   4  -2    20120.20    20981.39    261.03 o
   3   4  -2      649.93      675.93     37.50 o
   4   4  -2    16143.69    16544.05    107.89 o
   5   4  -2     2790.45     2535.05     71.55 o
   6   4  -2    15433.51    15597.47    125.59 o
   7   4  -2     3199.96     2993.67     71.21 o
   8   4  -2     2395.97     2451.82     67.43 o
   9   4  -2      554.40      579.52     50.95 o
  10   4  -2      259.75      303.27     58.62 o
  11   4  -2      952.72      945.88     54.27 o
  12   4  -2      416.08      454.39     58.62 o
  13   4  -2        5.17       18.09     55.75 o
  14   4  -2      973.29      920.35     53.24 o
  15   4  -2      198.07      180.54     58.62 o
  16   4  -2     1243.94     1122.87     56.10 o
  17   4  -2      107.55      118.26     59.88 o
  18   4  -2     1388.48     1344.06     71.67 o
  19   4  -2      180.10      223.93     51.98 o
  20   4  -2      808.52      826.13     69.95 o
  21   4  -2       29.24       67.83     52.04 o
   1   5  -2     1210.31     1216.20     51.00 o
   2   5  -2     1099.86     1159.56     37.50 o
   3   5  -2      365.68      372.88     31.48 o
   4   5  -2       35.08       46.66     37.76 o
   5   5  -2      398.29      395.17     41.75 o
   6   5  -2      461.89      472.82     54.15 o
   7   5  -2       55.41       57.01     48.54 o
   8   5  -2      331.91      314.72     49.57 o
   9   5  -2     1204.28     1222.59     65.71 o
  10   5  -2      400.91      323.99     49.57 o
  11   5  -2      811.44      755.03     63.31 o
  12   5  -2      112.41      163.37     56.33 o
  13   5  -2      156.13      176.99     46.37 o
  14   5  -2      202.56      193.94     59.65 o
  15   5  -2        4.78      -17.52     45.79 o
  16   5  -2      104.61      112.65     49.00 o
  17   5  -2       28.81       47.97     58.39 o
  18   5  -2       18.84       15.00     62.62 o
  19   5  -2       14.57       47.28     63.31 o
  20   5  -2       39.96       20.61     67.20 o
   0   6  -2     6085.17     6020.21     72.35 o
   1   6  -2     6044.89     5716.16     53.31 o
   2   6  -2     1295.11     1299.71     39.35 o
   3   6  -2    11976.15    11780.36    507.17 o
   4   6  -2     1640.47     1526.72     43.01 o
   5   6  -2    11237.13    10450.27   1555.40 o
   6   6  -2      894.96      805.80     48.26 o
   7   6  -2     3307.11     3073.36     68.81 o
   8   6  -2      108.07      143.91     47.05 o
   9   6  -2       77.44       59.42     58.16 o
  10   6  -2      333.56      354.56     49.92 o
  11   6  -2      144.62      154.44     48.08 o
  12   6  -2      193.78      232.40     58.39 o
  13   6  -2      558.02      596.58     61.59 o
  14   6  -2       59.85       68.35     58.16 o
  15   6  -2      581.19      540.48     65.14 o
  16   6  -2      307.61      317.93     62.97 o
  17   6  -2      759.80      763.16     70.98 o
  18   6  -2       74.97       83.92     73.16 o
  19   6  -2      659.74      619.09     79.25 o
  20   6  -2       67.85       80.83     52.55 o
   1   7  -2        1.35       49.46     45.68 o
   2   7  -2      311.04      247.74     34.26 o
   3   7  -2       34.34       50.62     33.59 o
   4   7  -2      597.61      633.45     38.02 o
   5   7  -2      516.51      479.35     35.14 o
   6   7  -2      176.00      164.71     38.35 o
   7   7  -2      796.02      742.38     42.56 o
   8   7  -2      142.69      145.63     46.60 o
   9   7  -2      370.88      355.25     49.23 o
  10   7  -2      193.16      151.35     58.04 o
  11   7  -2       56.18       27.25     54.95 o
  12   7  -2      330.90      332.81     49.69 o
  13   7  -2       17.43       38.81     56.67 o
  14   7  -2       67.42       60.91     58.85 o
  15   7  -2      234.30      241.45     73.73 o
  16   7  -2       10.91       14.77     84.95 o
  18   7  -2        3.69        0.46     51.40 o
  19   7  -2       12.91       16.49     36.98 o
   0   8  -2     4744.31     4542.66     68.00 o
   1   8  -2     1772.01     1683.11     39.92 o
   2   8  -2     5017.74     4843.39    233.78 o
   3   8  -2      499.95      424.05     50.26 o
   4   8  -2     3682.18     3543.78    261.37 o
   5   8  -2     1661.68     1627.88     75.10 o
   6   8  -2     2285.56     2344.51    132.46 o
   7   8  -2      597.62      524.97     57.07 o
   8   8  -2      383.64      348.55     45.33 o
   9   8  -2      899.12      877.99     53.35 o
  10   8  -2      125.12      151.69     59.19 o
  11   8  -2      769.50      762.93     64.11 o
  12   8  -2       93.98       87.81     56.67 o
  13   8  -2       48.16       29.77     68.35 o
  14   8  -2      367.92      297.43     65.60 o
  16   8  -2      409.41      547.01     50.60 o
  17   8  -2       92.21      223.02     50.37 o
  18   8  -2      289.37      248.66     39.61 o
   1   9  -2       28.27       24.71     33.72 o
   2   9  -2      121.65      157.26     33.91 o
   3   9  -2       87.76       90.82     34.35 o
   4   9  -2       31.90       36.76     33.39 o
   5   9  -2      127.67      110.99     33.67 o
   6   9  -2       24.58       28.79     37.04 o
   7   9  -2      106.26      108.65     59.65 o
   8   9  -2     1118.96     1091.50     85.06 o
  12   9  -2       35.74      -47.05     47.05 o
  13   9  -2      115.34      183.52     48.31 o
  14   9  -2       38.89      104.75     49.46 o
  15   9  -2       23.97      149.86     50.26 o
  16   9  -2       69.23       25.19     37.89 o
  17   9  -2       11.77       48.31     36.64 o
   0  10  -2      530.48      527.09     50.49 o
   1  10  -2     2808.78     2434.93    280.43 o
   2  10  -2      459.46      435.65     29.21 o
   3  10  -2     1366.14     1339.32     38.57 o
   4  10  -2      115.33       61.65     29.03 o
   5  10  -2      316.57      376.74     55.24 o
   6  10  -2      187.25      204.65     28.12 o
   7  10  -2      313.01      339.58     37.66 o
   8  10  -2       50.20       95.16     31.77 o
   9  10  -2      132.45      193.14     32.51 o
  10  10  -2       31.61      -33.54     33.54 o
  11  10  -2       16.19       33.32     32.86 o
  12  10  -2       32.69      161.88     48.89 o
  13  10  -2      151.35      104.18     49.80 o
  14  10  -2       67.90       71.44     35.72 o
  15  10  -2      160.18      180.31     38.12 o
  16  10  -2       43.93        9.73     53.81 o
   1  11  -2        0.10       82.15     28.01 o
   2  11  -2      111.31      115.70     34.60 o
   3  11  -2        4.63       19.59     34.48 o
   4  11  -2        7.84       27.62     34.23 o
   5  11  -2       27.33       -4.06     37.79 o
   6  11  -2      484.99      460.55     78.54 o
   7  11  -2      140.59      214.16     66.12 o
   8  11  -2       31.62      105.03     62.11 o
   9  11  -2      354.62      329.67     33.68 o
  10  11  -2       10.98       60.56     34.57 o
  11  11  -2      115.18       66.06     35.60 o
  12  11  -2        7.49       69.72     34.80 o
  13  11  -2       50.21      128.80     51.40 o
  14  11  -2        9.45      -51.63     51.63 o
  15  11  -2       19.72       87.70     53.46 o
   0  12  -2      990.94     1087.27     55.18 o
   1  12  -2      289.25      212.07     26.36 o
   2  12  -2      621.53      671.31     37.44 o
   3  12  -2      163.20      105.01     67.89 o
   4  12  -2      256.54      271.24     34.68 o
   5  12  -2      123.99      163.06     38.57 o
   6  12  -2      104.41      145.08     38.99 o
   7  12  -2       57.49       44.73     30.88 o
   8  12  -2       34.35      107.61     78.31 o
   9  12  -2       63.68       76.90     32.53 o
  10  12  -2       31.65      114.49     50.14 o
  11  12  -2       36.53      -52.55     52.55 o
  12  12  -2        2.01      -38.01     38.01 o
  13  12  -2       10.50      -15.57     38.35 o
   1  13  -2        2.47      -20.54     29.46 o
   2  13  -2       36.96       55.18     29.13 o
   3  13  -2       31.18       33.48     35.73 o
   4  13  -2       10.46       33.22     51.86 o
   5  13  -2       59.06      167.49     36.35 o
   6  13  -2       13.28      -16.96     40.19 o
   7  13  -2       21.48       29.17     31.54 o
   8  13  -2       53.98       74.61     43.28 o
   9  13  -2       20.54       29.06     34.56 o
  10  13  -2       39.96      -32.74     52.32 o
  11  13  -2        1.15       24.50     53.46 o
   0  14  -2       65.04       64.91     52.66 o
   1  14  -2      142.41      165.84     37.35 o
   2  14  -2       42.45       69.50     30.55 o
   3  14  -2      107.43       76.81     37.48 o
   4  14  -2       56.14      114.82     30.84 o
   5  14  -2      115.47       82.36     31.08 o
   6  14  -2       29.75       33.65     30.98 o
   7  14  -2       28.92       23.92     35.38 o
   8  14  -2        2.77       21.74     42.00 o
   1  15  -2        9.83      -22.35     38.73 o
   2  15  -2        0.85       35.87     72.35 o
   3  15  -2       30.29       16.20     39.97 o
   2   0  -1     6057.21     5624.43    153.30 o
  20   0  -1       15.45       60.91     50.72 o
  22   0  -1       17.05       72.98     39.18 o
   0   1  -1      414.38      487.59     98.46 o
   1   1  -1      421.07      450.10     57.95 o
   2   1  -1      518.61      500.86     63.79 o
   3   1  -1      905.20      976.33     91.13 o
   4   1  -1      178.64      174.70     69.15 o
  16   1  -1      119.57      108.42     47.40 o
  17   1  -1       44.78      158.33     47.51 o
  18   1  -1      182.39      204.24     35.95 o
  19   1  -1       83.40       98.46     49.57 o
  20   1  -1       44.16      140.36     62.85 o
  21   1  -1       31.58       85.47     40.41 o
  22   1  -1       88.39       94.91     27.72 o
   1   2  -1     5303.97     5347.26     74.32 o
   2   2  -1    13113.89    14993.08    211.05 o
   3   2  -1    17585.35    19217.84    182.95 o
   4   2  -1     6471.15     6875.75    114.37 o
   5   2  -1    18848.58    19406.39    164.40 o
   6   2  -1     1368.15     1538.34     65.14 o
   7   2  -1    14039.00    13199.46    125.25 o
   8   2  -1     6452.23     6505.97     90.33 o
   9   2  -1    10444.13     9368.10    105.67 o
  10   2  -1      709.29      729.73     53.24 o
  11   2  -1    19187.51    17797.88    123.87 o
  12   2  -1        9.38        5.38     45.22 o
  13   2  -1     8798.75     8315.18     87.92 o
  14   2  -1      875.33      892.64     50.95 o
  15   2  -1     1636.23     1589.17     57.24 o
  16   2  -1       63.00       54.49     47.85 o
  17   2  -1      509.30      585.25     51.29 o
  18   2  -1      144.67      133.03     50.14 o
  19   2  -1      100.33      142.88     49.80 o
  20   2  -1        9.90       76.71     51.40 o
  21   2  -1        6.98       62.99     32.28 o
  22   2  -1       23.39       18.27     33.83 o
   0   3  -1       60.42       64.46     70.29 o
   1   3  -1      344.97      335.48     36.67 o
   2   3  -1      374.82      369.01     38.81 o
   3   3  -1       41.48       22.35     44.38 o
   4   3  -1      352.88      316.82     48.17 o
   5   3  -1       78.15       85.18     52.09 o
   6   3  -1      266.28      297.32     55.87 o
   7   3  -1     3055.22     3262.83     78.42 o
   8   3  -1      479.48      646.38     54.72 o
   9   3  -1      258.84      209.74     62.39 o
  10   3  -1      108.29      115.40     47.17 o
  11   3  -1       69.24       89.30     46.82 o
  12   3  -1      294.72      304.65     47.40 o
  13   3  -1      354.51      313.12     58.73 o
  14   3  -1      139.51      133.83     56.78 o
  15   3  -1      229.49      174.82     47.63 o
  16   3  -1       21.93       21.52     60.56 o
  17   3  -1        5.37      -32.86     59.88 o
  18   3  -1       23.34      -19.35     48.43 o
  19   3  -1      124.21      182.26     61.36 o
  20   3  -1       34.77        9.26     34.96 o
  21   3  -1        4.04       55.69     37.17 o
   1   4  -1     1055.97     1058.71     38.07 o
   2   4  -1     1309.35     1360.97     77.16 o
   3   4  -1     3696.71     4123.47     98.17 o
   4   4  -1     4280.00     4555.00    136.81 o
   5   4  -1     1563.46     1711.41     55.85 o
   6   4  -1    30766.69    32820.28    196.11 o
   7   4  -1     3763.35     3771.49     88.61 o
   8   4  -1    17665.09    16526.63    141.96 o
   9   4  -1      377.15      398.98     63.20 o
  10   4  -1    11092.54    10755.54    115.06 o
  11   4  -1       52.04       57.01     46.82 o
  12   4  -1     1648.87     1537.54     60.91 o
  13   4  -1      358.40      319.30     58.96 o
  14   4  -1     1403.90     1312.23     57.82 o
  15   4  -1      108.91       94.56     57.13 o
  16   4  -1     1937.74     1784.60     63.42 o
  17   4  -1       97.00      126.85     58.50 o
  18   4  -1     1294.80     1430.84     72.13 o
  19   4  -1       30.06      -17.33     49.84 o
  20   4  -1      116.49      154.96     34.10 o
  21   4  -1       15.99       33.52     30.07 o
   0   5  -1      706.92      738.66     54.84 o
   1   5  -1      525.56      457.39     32.42 o
   2   5  -1      915.96      935.48     35.18 o
   3   5  -1       94.55      121.34     41.12 o
   4   5  -1      197.29      191.22     37.03 o
   5   5  -1      149.07      161.95     39.36 o
   6   5  -1      220.95      241.11     43.27 o
   7   5  -1      139.39      144.59     50.03 o
   8   5  -1      361.74      410.09     63.42 o
   9   5  -1      153.32      136.24     59.76 o
  10   5  -1      263.37      302.58     59.53 o
  11   5  -1       18.30       12.94     57.82 o
  12   5  -1       63.13       66.06     58.04 o
  13   5  -1      513.68      506.25     69.72 o
  14   5  -1      193.06      172.76     67.66 o
  15   5  -1      201.69      170.24     57.70 o
  16   5  -1        8.33       22.90     57.82 o
  17   5  -1       19.46       73.16     59.65 o
  18   5  -1       35.78       32.10     28.59 o
  19   5  -1       26.90       49.45     36.68 o
  20   5  -1        5.09      -50.14     50.14 o
  21   5  -1        2.73       99.03     37.09 o
   1   6  -1       24.41       -2.51     33.35 o
   2   6  -1      338.63      290.45     48.20 o
   3   6  -1      169.13      165.67     35.12 o
   4   6  -1      465.64      386.98     36.25 o
   5   6  -1     4830.34     4652.98    171.84 o
   6   6  -1      655.21      658.49     41.67 o
   7   6  -1    13822.41    13657.09    391.20 o
   8   6  -1     1269.36     1257.51     68.92 o
   9   6  -1    10697.63    10402.24    124.45 o
  10   6  -1      397.65      370.82     64.80 o
  11   6  -1     2638.58     2454.56     81.63 o
  12   6  -1      234.49      191.88     68.35 o
  13   6  -1      658.08      602.65     73.96 o
  14   6  -1      157.42      173.22     69.03 o
  15   6  -1     1030.89     1052.23     90.79 o
  17   6  -1     1330.35     1418.36     54.61 o
  18   6  -1       32.36      -23.47     51.29 o
  19   6  -1      190.08      207.79     52.78 o
  20   6  -1       11.75      -13.17     37.21 o
   0   7  -1      158.73      195.43     48.89 o
   1   7  -1      141.87      120.15     34.38 o
   2   7  -1      220.32      210.16     34.19 o
   3   7  -1     2195.81     2236.20     41.73 o
   4   7  -1       84.91       26.45     48.89 o
   5   7  -1      633.85      654.54     50.37 o
   6   7  -1       37.48       55.11     41.58 o
   7   7  -1       96.93       91.73     37.11 o
   8   7  -1      172.94      163.81     45.32 o
   9   7  -1        8.48      -16.83     57.13 o
  10   7  -1       54.29       68.92     57.70 o
  11   7  -1       28.79       52.32     57.70 o
  12   7  -1       28.71       15.11     75.10 o
  13   7  -1       13.07       12.59     73.39 o
  15   7  -1       10.01      -41.90     47.97 o
  16   7  -1       67.92       32.51     49.92 o
  17   7  -1       37.88      118.95     50.14 o
  18   7  -1       19.80      142.08     52.09 o
  19   7  -1      112.65       68.58     37.89 o
   1   8  -1      581.79      578.63     29.85 o
   2   8  -1     2223.42     2293.54     37.70 o
   3   8  -1     1701.58     1830.66     40.31 o
   4   8  -1     3286.68     3330.63    147.80 o
   5   8  -1      296.22      281.99     28.46 o
   6   8  -1     2715.46     2632.09    113.45 o
   7   8  -1      316.21      248.62     38.87 o
   8   8  -1     1871.83     1752.14     95.94 o
  10   8  -1     1941.80     1797.65     52.55 o
  11   8  -1      298.76      328.69     46.48 o
  12   8  -1     1445.04     1351.38     51.40 o
  13   8  -1      228.17      244.08     47.85 o
  14   8  -1     1682.21     1658.43     40.64 o
  15   8  -1       69.13      183.75     34.57 o
  16   8  -1      491.50      474.20     52.55 o
  17   8  -1        4.77       74.87     51.63 o
  18   8  -1       42.72      133.15     52.55 o
   0   9  -1      124.03      104.18     33.77 o
   1   9  -1      204.91      146.82     41.50 o
   2   9  -1      125.42      127.67     27.89 o
   3   9  -1      258.49      215.64     28.55 o
   4   9  -1     1027.72      987.40    132.40 o
   5   9  -1       98.48      118.80     34.06 o
   6   9  -1      129.31      235.29     89.13 o
   7   9  -1      441.82      455.67     30.74 o
   8   9  -1       49.64      127.03     52.09 o
   9   9  -1       23.32       80.87     38.36 o
  10   9  -1       47.52       81.97     47.40 o
  11   9  -1       23.64      -25.42     46.94 o
  12   9  -1        2.30      -46.71     46.71 o
  13   9  -1       57.15      100.29     35.72 o
  14   9  -1       10.87      -50.95     50.95 o
  15   9  -1       16.98      -36.64     36.64 o
  16   9  -1        4.33       26.10     35.60 o
  17   9  -1       26.12      120.78     53.35 o
   1  10  -1      488.18      535.67     60.85 o
   2  10  -1      265.56      235.29     38.98 o
   3  10  -1     1142.56     1132.18     45.45 o
   4  10  -1      266.26      312.55     34.70 o
   5  10  -1      888.83      864.90     58.27 o
   6  10  -1      120.45      193.49     54.90 o
   7  10  -1      175.70      153.13     28.63 o
   8  10  -1       21.62       55.35     37.84 o
   9  10  -1      407.40      328.18     48.89 o
  10  10  -1      246.21      257.94     33.66 o
  11  10  -1     1493.66     1497.01     41.67 o
  12  10  -1      287.82      255.42     35.83 o
  13  10  -1     1166.04     1226.02     54.04 o
  14  10  -1      121.39       93.53     35.15 o
  15  10  -1      345.82      520.68     53.01 o
  16  10  -1       12.71       -3.21     37.67 o
   0  11  -1      114.55      109.68     49.34 o
   1  11  -1      340.24      342.84     35.52 o
   2  11  -1       76.55       56.36     62.85 o
   3  11  -1      598.48      537.17     36.79 o
   4  11  -1       59.04       82.13     34.21 o
   5  11  -1       58.04       52.35     34.73 o
   6  11  -1       29.99       18.25     34.71 o
   7  11  -1      198.82      162.42     37.89 o
   8  11  -1       35.92      -52.21     52.21 o
   9  11  -1       18.12      -34.46     40.87 o
  10  11  -1       68.03       38.92     50.37 o
  11  11  -1        0.30      127.65     49.34 o
  12  11  -1        8.02       77.85     34.00 o
  13  11  -1        0.26       73.27     35.60 o
  14  11  -1        6.51      122.84     52.78 o
  15  11  -1        1.48       73.61     37.55 o
   1  12  -1       20.02       53.09     28.34 o
   2  12  -1       60.88       17.39     28.32 o
   3  12  -1      201.37      131.78     37.15 o
   4  12  -1      227.52      241.32     28.88 o
   5  12  -1       88.03      132.29     62.91 o
   6  12  -1      256.16      325.41     36.13 o
   7  12  -1      136.71      173.30     35.70 o
   8  12  -1      427.02      345.36     67.03 o
   9  12  -1      139.97      175.10     39.82 o
  10  12  -1      370.03      434.81     51.86 o
  11  12  -1       76.05      130.06     53.81 o
  12  12  -1      282.87      175.96     54.15 o
  13  12  -1       55.15      -31.48     53.69 o
   0  13  -1      150.35      124.90     52.32 o
   1  13  -1       27.90       99.59     28.48 o
   2  13  -1      101.07      130.35     65.71 o
   3  13  -1       13.14       32.12     36.35 o
   4  13  -1       17.39        1.05     36.75 o
   5  13  -1       70.76      126.13     37.55 o
   6  13  -1        5.82       10.62     38.87 o
   7  13  -1        9.29       71.67     62.74 o
   8  13  -1       31.24      -34.13     90.50 o
   9  13  -1        5.77       31.49     41.04 o
  10  13  -1       14.61      100.63     54.15 o
  11  13  -1        2.49       27.82     38.12 o
   1  14  -1        9.89       47.19     29.22 o
   2  14  -1        6.28      -21.42     61.14 o
   3  14  -1        5.43       71.29     40.81 o
   4  14  -1       14.96       14.94     37.89 o
   5  14  -1       55.51      -15.30     38.37 o
   6  14  -1       42.52       55.83     38.27 o
   7  14  -1      176.84       76.82     42.30 o
   8  14  -1       81.24       86.89     31.54 o
   0  15  -1        7.22        2.40     54.04 o
   1  15  -1       26.74       17.69     96.80 o
   2  15  -1        3.98       -9.17     31.76 o
   3  15  -1       22.81       53.62     38.86 o
   4  15  -1        0.62       -6.44     49.57 o
  20   0   0      657.31      616.85     53.46 o
  22   0   0      497.85      530.08     41.00 o
   1   1   0       15.18       21.63     71.50 o
   2   1   0      457.31      444.38     77.84 o
   3   1   0      624.86      666.53    108.19 o
  18   1   0       46.62       59.99     49.34 o
  19   1   0       27.47       19.95     31.95 o
  20   1   0       24.01       26.31     29.54 o
  21   1   0       32.14       20.54     30.47 o
  22   1   0       17.58       49.93     41.13 o
   0   2   0       76.99      153.30     85.29 o
   1   2   0    41341.41    42657.94   1097.11 o
   2   2   0      675.17      680.66     63.83 o
   4   2   0      315.41      326.97     78.42 o
   5   2   0     3829.10     3680.24     99.83 o
   6   2   0      354.32      312.20     67.20 o
   7   2   0     4323.40     4046.59     97.20 o
   8   2   0      189.84      153.75     49.57 o
   9   2   0     1597.58     1442.28     69.38 o
  10   2   0      106.27      134.63     58.27 o
  11   2   0      198.05      178.83     59.99 o
  12   2   0        0.46      -30.68     45.68 o
  13   2   0      143.87       67.32     47.51 o
  14   2   0       70.73        0.46     46.02 o
  15   2   0     3993.09     4019.00     71.90 o
  16   2   0        1.01      -12.94     58.16 o
  17   2   0     3021.31     3124.19     68.58 o
  18   2   0      153.01      156.15     38.88 o
  19   2   0     1485.95     1514.61     34.21 o
  20   2   0       10.17       39.01     33.36 o
  21   2   0      613.58      636.99     33.21 o
  22   2   0        2.78       11.60     35.99 o
   1   3   0      932.91      841.01     73.16 o
   2   3   0        0.59       16.52     43.53 o
   3   3   0      156.30      145.24     52.66 o
   4   3   0       21.42       19.32     47.92 o
   5   3   0      745.00      855.52     54.64 o
   6   3   0      195.89      185.47     67.20 o
   7   3   0      783.62      841.12     73.27 o
   8   3   0        8.35       63.88     58.39 o
   9   3   0       14.61      102.81     58.27 o
  10   3   0      824.92      676.72     65.26 o
  11   3   0     1933.68     1792.27     71.55 o
  12   3   0      408.61      342.08     59.53 o
  13   3   0      416.28      412.38     49.69 o
  14   3   0       71.93       72.01     46.25 o
  15   3   0       35.54      102.24     56.67 o
  16   3   0      380.44      351.01     59.99 o
  17   3   0       83.76       97.31     57.93 o
  18   3   0       31.93       35.12     34.68 o
  19   3   0      121.38      123.52     33.20 o
  20   3   0        6.14       25.07     26.86 o
  21   3   0       40.58       55.04     34.65 o
   0   4   0       65.24      130.63     59.42 o
   1   4   0       55.52       29.72     40.31 o
   2   4   0     8812.75     8730.87    106.93 o
   3   4   0      807.30      773.35     42.58 o
   4   4   0    37021.64    34673.91    220.73 o
   5   4   0      994.79     1011.73     54.32 o
   7   4   0      298.24      355.36     64.80 o
   8   4   0     3918.03     4253.13    101.55 o
   9   4   0       48.74       96.05     59.88 o
  10   4   0     3685.89     3941.50    102.69 o
  11   4   0       84.06       58.85     57.82 o
  12   4   0     2882.56     2811.87     90.79 o
  13   4   0        6.17       -5.61     55.75 o
  14   4   0      945.29      800.25     72.13 o
  15   4   0        0.57       17.75     56.56 o
  16   4   0      227.09      177.91     60.10 o
  17   4   0       39.40       51.47     32.34 o
  18   4   0     1351.37     1475.70     39.19 o
  19   4   0       79.20       78.90     30.03 o
  20   4   0      951.74      935.58     41.54 o
  21   4   0       18.97       42.84     40.44 o
   1   5   0      124.83       97.82     37.14 o
   2   5   0      494.43      493.20     47.05 o
   3   5   0      379.63      399.11     37.69 o
   4   5   0     1054.29      964.54     70.98 o
   5   5   0      464.61      403.97     42.35 o
   6   5   0       94.53      130.91     38.43 o
   7   5   0       16.95       30.29     44.92 o
   8   5   0       27.76       51.40     67.20 o
   9   5   0       36.48       11.22     67.32 o
  10   5   0       65.05       42.36     66.86 o
  11   5   0       28.45       23.13     75.67 o
  12   5   0      243.71      237.67     75.90 o
  13   5   0        2.01       17.17     73.96 o
  14   5   0      483.72      335.24    186.67 o
  15   5   0        0.60       19.23     60.42 o
  16   5   0       41.91      207.71     93.00 o
  17   5   0       14.43      139.90     48.20 o
  18   5   0       16.47       28.85     34.23 o
  19   5   0        0.14        4.01     51.29 o
  20   5   0        9.99       27.71     52.43 o
   0   6   0        5.71       -0.23     32.28 o
   1   6   0     1441.40     1405.14     38.93 o
   2   6   0      346.08      279.98     35.25 o
   3   6   0    16384.05    16367.73    588.68 o
   4   6   0     1763.33     1767.96     86.95 o
   5   6   0    24568.20    24082.15   1361.52 o
   6   6   0     1028.33     1073.87     71.32 o
   7   6   0     5768.51     5960.90    106.47 o
   8   6   0      103.06       81.47     39.11 o
   9   6   0      116.37      113.91     59.53 o
  10   6   0       89.41       98.80     68.00 o
  13   6   0      472.88      534.42     47.40 o
  14   6   0       49.38      100.29     56.56 o
  15   6   0      289.11      283.92     35.38 o
  16   6   0       49.33      103.95     48.31 o
  17   6   0      465.47      510.83     37.67 o
  18   6   0       48.13      135.66     51.17 o
  19   6   0      658.04      740.72     55.07 o
  20   6   0       34.37      129.37     37.32 o
   1   7   0     3068.02     2943.60     43.99 o
   2   7   0      993.46     1014.94     32.01 o
   3   7   0      619.20      621.84     30.35 o
   4   7   0      245.39      249.25     28.04 o
   5   7   0      238.20      311.19     28.93 o
   6   7   0      103.55      100.01     29.46 o
   7   7   0      331.47      254.13     34.85 o
   8   7   0       33.99       10.56     36.76 o
   9   7   0       25.10       50.14     45.11 o
  10   7   0        3.72      113.23     43.62 o
  11   7   0       68.16       85.63     45.34 o
  12   7   0        9.59       19.92     45.34 o
  13   7   0        1.04        6.53     48.54 o
  14   7   0       27.67        1.60     47.51 o
  15   7   0      761.39      659.09     39.27 o
  16   7   0       23.63      107.16     34.92 o
  17   7   0      258.84      270.64     37.67 o
  18   7   0        2.79      131.66     36.98 o
  19   7   0        9.87      -36.86     36.86 o
   0   8   0     7096.17     7077.36     77.39 o
   1   8   0      660.98      627.31     40.53 o
   2   8   0     6312.72     6269.03    167.09 o
   3   8   0      343.01      341.78     34.98 o
   4   8   0     2455.50     2337.56    153.01 o
   5   8   0      184.28      222.11     33.77 o
   6   8   0      920.45      924.39     58.62 o
   7   8   0      142.37      150.03     26.99 o
   8   8   0      640.02      519.00    124.62 o
   9   8   0      118.41      200.70     52.26 o
  10   8   0      443.04      587.42     34.12 o
  11   8   0        8.40      104.87     45.91 o
  12   8   0       68.93      130.06     47.97 o
  13   8   0      130.87      167.84     34.35 o
  14   8   0      729.52      793.96     50.72 o
  15   8   0       65.07      119.87     37.89 o
  16   8   0      410.13      356.74     36.86 o
  17   8   0       46.48      -22.67     50.95 o
  18   8   0      460.76      475.57     54.49 o
   1   9   0        0.26       15.66     42.82 o
   2   9   0      416.98      469.79     39.44 o
   3   9   0       68.25       29.04     34.64 o
   4   9   0       61.82       54.36     26.86 o
   5   9   0       82.91       93.24     36.53 o
   6   9   0      430.35      538.14     49.46 o
   7   9   0       18.91      -35.89     35.89 o
   8   9   0     1660.03     1631.97     41.74 o
   9   9   0       61.21       57.77     28.41 o
  10   9   0       63.34      174.93     46.37 o
  11   9   0       11.47      -46.02     46.02 o
  12   9   0      105.77      130.97     33.66 o
  13   9   0        7.56       -9.16     32.86 o
  14   9   0       22.88       34.23     50.49 o
  15   9   0        2.67       34.00     35.26 o
  16   9   0      105.51      106.81     36.98 o
  17   9   0        0.29      -22.21     52.32 o
   0  10   0     1049.11      927.56     56.33 o
   1  10   0     6097.64     6235.75    114.89 o
   2  10   0      803.29      807.04     37.06 o
   3  10   0     1617.35     1739.72     51.80 o
   4  10   0        5.29       11.21     55.64 o
   5  10   0        8.46      -18.35     34.59 o
   6  10   0       42.10       46.52     43.05 o
   7  10   0       48.45       85.79     33.79 o
   8  10   0       37.96       87.43     29.24 o
   9  10   0       42.79       51.27     36.85 o
  10  10   0        1.14       33.84     39.82 o
  11  10   0      156.98      224.16     48.08 o
  12  10   0        0.48      -20.03     47.85 o
  13  10   0       21.52       55.98     50.37 o
  14  10   0       67.93      107.50     36.64 o
  15  10   0      349.65      353.07     54.27 o
  16  10   0       45.92      135.44     36.06 o
   1  11   0        0.49        7.29     39.73 o
   2  11   0        3.30       28.34     27.68 o
   3  11   0       68.85      110.55     40.36 o
   4  11   0       16.94      -46.37     46.37 o
   5  11   0      471.84      476.62     62.45 o
   6  11   0        3.08       39.47     28.36 o
   7  11   0      331.91      397.41     45.28 o
   8  11   0      140.41      133.54     39.49 o
   9  11   0      815.65      730.59     38.64 o
  10  11   0       11.68      -28.31     40.26 o
  11  11   0      196.13      317.12     50.37 o
  12  11   0        4.30       16.83     49.80 o
  13  11   0       62.44       37.44     35.38 o
  14  11   0        0.12      -27.59     37.21 o
  15  11   0        5.95       73.04     53.81 o
   0  12   0     1121.19     1149.20     40.53 o
   1  12   0      316.52      335.56     36.35 o
   2  12   0      629.35      552.93     37.24 o
   3  12   0       96.55       93.75     35.86 o
   4  12   0      207.30      198.48     29.41 o
   5  12   0       22.01       31.01     28.90 o
   6  12   0       67.55      101.64     35.74 o
   7  12   0        6.03       32.16     29.01 o
   8  12   0       64.04       99.54     53.18 o
   9  12   0       30.20       73.54     39.67 o
  10  12   0       48.19      140.61     86.67 o
  11  12   0        5.55       46.48     36.52 o
  12  12   0        4.97       81.63     37.67 o
  13  12   0        4.38      100.98     38.24 o
   1  13   0        0.02       90.71     44.65 o
   2  13   0       94.50      131.52     24.84 o
   3  13   0        0.02       30.73     28.78 o
   4  13   0       55.15       86.17     36.27 o
   5  13   0        7.17      -35.78     35.78 o
   6  13   0        6.89        4.99     29.46 o
   7  13   0       12.76        2.18     47.68 o
   8  13   0        5.21       48.27     56.73 o
   9  13   0        9.91       54.05     32.08 o
  10  13   0       93.74       92.61     33.83 o
  11  13   0        6.69       83.80     52.55 o
   0  14   0       61.64      -51.06     51.06 o
   1  14   0       79.77       91.83     29.67 o
   2  14   0       36.87       -2.82     36.34 o
   3  14   0      116.98      161.74     39.27 o
   4  14   0       68.55       91.03     37.92 o
   5  14   0      191.65      146.80     46.60 o
   6  14   0       34.79      -22.46     39.73 o
   7  14   0       71.03      113.81     30.96 o
   8  14   0        2.98       -0.56     42.58 o
   1  15   0       18.13       20.09     31.60 o
   2  15   0        0.24       69.19     31.41 o
   3  15   0       61.70       51.02     73.84 o
   4  15   0        0.49       69.35     32.47 o
   2   0   1     6275.20     5952.66    154.78 o
  16   0   1      169.18      220.04     58.39 o
  18   0   1       11.92       87.81     49.57 o
  20   0   1       11.48       12.82     51.40 o
  22   0   1       17.70       21.36     39.05 o
   0   1   1      361.62      380.21     74.53 o
   1   1   1      460.92      409.02     58.10 o
   2   1   1      499.37      527.11     53.88 o
   3   1   1      905.50      911.23     79.12 o
  16   1   1      134.87      180.02     33.91 o
  17   1   1       34.64       14.94     34.63 o
  18   1   1      193.07      330.06     57.24 o
  19   1   1       70.45       98.51     30.61 o
  20   1   1       52.69       10.63     29.59 o
  21   1   1       25.60       18.61     30.49 o
  22   1   1       83.34       67.79     32.59 o
   1   2   1     5276.65     5530.90    173.85 o
   2   2   1    13205.78    14765.19    597.96 o
   3   2   1    17422.42    17687.70   1516.13 o
   4   2   1     6587.70     7241.65    117.35 o
   6   2   1     1502.99     1543.49     89.53 o
  14   2   1      899.25      897.11     54.15 o
  15   2   1     1712.36     1707.93     36.98 o
  16   2   1       73.58      124.74     29.03 o
  17   2   1      543.53      648.65     33.84 o
  18   2   1      140.79      168.07     29.03 o
  19   2   1      104.61       98.20     31.31 o
  20   2   1        8.86       36.55     26.29 o
  21   2   1        6.48       26.02     31.95 o
  22   2   1       24.29       15.72     42.80 o
   0   3   1       36.51       17.40     72.58 o
   1   3   1      323.06      361.60     50.64 o
   2   3   1      384.36      358.06     43.96 o
   3   3   1       64.32       80.27     43.16 o
   4   3   1      296.58      305.45     41.33 o
   5   3   1      101.88      103.84     65.94 o
   7   3   1     3002.53     3254.13    135.44 o
   8   3   1      498.41      684.39     76.25 o
   9   3   1      288.69      270.41     69.15 o
  10   3   1      111.56      164.63     67.55 o
  11   3   1       83.10       34.92     57.93 o
  12   3   1      307.73      228.63     59.30 o
  13   3   1      342.29      345.97     60.79 o
  14   3   1      140.17      132.69     30.10 o
  15   3   1      234.34      245.27     31.45 o
  16   3   1       20.47        5.62     30.68 o
  17   3   1        6.09      -11.42     27.60 o
  18   3   1       16.63       10.41     28.15 o
  19   3   1      135.42      117.46     30.77 o
  20   3   1       30.38       25.87     31.86 o
  21   3   1        7.02       17.39     35.94 o
   1   4   1     1078.79     1142.28     45.85 o
   2   4   1     1224.32     1271.45     46.71 o
   3   4   1     3821.16     4302.90    183.06 o
   4   4   1     4135.35     4395.86    110.36 o
   5   4   1     1450.05     1567.04     70.12 o
   6   4   1    30776.99    32494.33   1583.85 o
   7   4   1     3564.24     3730.27     88.50 o
  10   4   1    11242.67    11043.47    229.20 o
  11   4   1       72.69       60.34     63.09 o
  12   4   1     1742.07     1610.54     70.88 o
  13   4   1      415.50      493.22     51.00 o
  14   4   1     1384.52     1307.28     32.39 o
  15   4   1      114.82       90.74     27.95 o
  16   4   1     1856.44     1802.08    161.95 o
  17   4   1       95.92      115.14     33.96 o
  18   4   1     1290.05     1492.42     45.87 o
  19   4   1       27.61       36.86     32.80 o
  20   4   1      115.55      168.75     52.21 o
  21   4   1       16.71       -8.93     37.55 o
   0   5   1      670.03      718.39     54.61 o
   1   5   1      521.66      480.79     32.10 o
   2   5   1      892.55      940.06     56.90 o
   3   5   1       94.54      115.15     36.99 o
   4   5   1      256.48      293.41     31.10 o
   5   5   1      136.86      137.56     36.25 o
   6   5   1      238.34      228.64     35.89 o
   7   5   1      153.99      180.99     34.94 o
   8   5   1      355.97      324.11     47.40 o
   9   5   1      166.09      204.24     45.91 o
  10   5   1      260.95      331.32     46.60 o
  11   5   1       14.17       53.35     45.91 o
  12   5   1       60.93      135.09     44.76 o
  13   5   1      485.67      447.64     34.92 o
  14   5   1      188.51      251.87     47.05 o
  15   5   1      191.36      139.21     46.94 o
  16   5   1        8.09        5.38     47.28 o
  17   5   1       30.49       60.45     48.89 o
  18   5   1       31.87      114.60     48.31 o
  19   5   1       35.07      -35.49     36.98 o
  20   5   1        1.73       69.49     52.09 o
  21   5   1        4.08       -4.12     55.53 o
   1   6   1       26.65       69.04     26.94 o
   2   6   1      313.87      296.93     25.53 o
   3   6   1      171.11      143.93     29.56 o
   4   6   1      407.22      412.53     36.41 o
   5   6   1     4778.97     4835.63    240.59 o
   6   6   1      709.79      770.09     38.04 o
   7   6   1    13700.36    13838.20    435.73 o
   8   6   1     1395.82     1416.65     45.91 o
   9   6   1    10757.34    10382.44     69.61 o
  10   6   1      427.37      398.75     46.37 o
  11   6   1     2769.16     2747.65     44.65 o
  12   6   1      194.34      178.94     33.32 o
  13   6   1      672.57      807.01     49.46 o
  14   6   1      123.72      126.51     48.31 o
  15   6   1     1028.97     1176.68     40.07 o
  16   6   1       48.51       74.99     34.80 o
  17   6   1     1323.05     1435.42     54.72 o
  18   6   1       31.72       65.60     36.29 o
  19   6   1      184.49      134.98     37.67 o
  20   6   1       11.80      -20.15     53.81 o
   0   7   1      111.01       96.28     49.34 o
   1   7   1      188.06      240.03     32.69 o
   2   7   1      250.80      233.36     28.61 o
   3   7   1     2147.70     2210.59     41.79 o
   4   7   1      101.62      143.12     33.76 o
   5   7   1      615.91      619.47     37.38 o
   6   7   1       34.11       50.80     27.23 o
   7   7   1       99.59       72.73     27.21 o
   8   7   1      177.58      273.41     62.34 o
   9   7   1       11.37       27.85     27.91 o
  10   7   1       66.14       85.18     32.28 o
  11   7   1       29.27       -7.44     32.40 o
  12   7   1       24.16       -7.44     32.28 o
  13   7   1       11.73       53.69     48.31 o
  14   7   1      155.47      129.02     34.46 o
  15   7   1        8.27      141.16     46.14 o
  16   7   1       57.13      -19.46     49.11 o
  17   7   1       34.81      -10.42     51.17 o
  18   7   1       22.10       48.31     51.29 o
  19   7   1      108.70      177.45     53.35 o
   1   8   1      563.26      547.11     39.15 o
   2   8   1     2283.49     2348.12     56.61 o
   3   8   1     1607.39     1821.62     98.00 o
   4   8   1     3366.43     3398.33    105.33 o
   5   8   1      289.72      277.23     35.17 o
   6   8   1     2704.73     2630.65     50.37 o
   7   8   1      377.94      378.37     40.36 o
   8   8   1     1792.86     1752.80     39.90 o
   9   8   1      527.00      533.75     35.20 o
  10   8   1     1815.55     1787.34     41.21 o
  11   8   1      298.84      238.93     34.23 o
  12   8   1     1496.28     1459.69     39.96 o
  13   8   1      210.70      218.32     48.77 o
  14   8   1     1712.99     1817.68     44.42 o
  15   8   1       58.52       74.76     50.37 o
  16   8   1      482.93      472.94     38.47 o
  17   8   1        7.64      -37.21     37.21 o
  18   8   1       37.28       -3.32     53.24 o
   0   9   1      152.81      263.20     46.82 o
   1   9   1      189.06      217.74     37.09 o
   2   9   1      142.46      161.55     29.22 o
   3   9   1      239.36      236.11     27.95 o
   4   9   1     1033.80     1025.28     53.81 o
   5   9   1       98.70      121.79     41.44 o
   6   9   1      115.52      156.53     33.80 o
   7   9   1      443.45      375.80     63.83 o
   8   9   1       47.25      124.17     36.29 o
   9   9   1       20.00      -14.09     38.24 o
  10   9   1       45.90       90.11     36.88 o
  11   9   1       31.23      113.57     32.28 o
  12   9   1        2.36       38.01     46.94 o
  13   9   1       71.04       43.28     47.63 o
  14   9   1       10.90       64.57     33.09 o
  15   9   1       21.55      151.01     51.40 o
  16   9   1        5.79       14.31     36.64 o
  17   9   1       25.27      -50.60     51.75 o
   1  10   1      492.12      572.31     35.34 o
   2  10   1      255.87      266.74     28.45 o
   3  10   1     1187.18     1189.37     62.22 o
   4  10   1      240.70      228.64     45.68 o
   5  10   1      903.95      891.19    112.31 o
   6  10   1      126.84      167.02     34.52 o
   7  10   1      128.12      105.39     27.72 o
   8  10   1       50.83       71.90     55.81 o
   9  10   1      411.07      413.03     43.45 o
  10  10   1      253.39      224.95     38.30 o
  11  10   1     1499.27     1603.94     54.27 o
  12  10   1      274.75      323.54     49.92 o
  13  10   1     1166.14     1072.27     56.67 o
  14  10   1      114.96       36.98     52.66 o
  15  10   1      350.22      261.60     39.73 o
  16  10   1       15.85       28.05     52.43 o
   0  11   1      105.56      142.88     47.97 o
   1  11   1      351.93      311.65     35.17 o
   2  11   1       74.18      114.67     34.63 o
   3  11   1      583.31      618.88     36.58 o
   4  11   1       74.74       77.84     24.48 o
   5  11   1       43.64      128.34     41.84 o
   6  11   1       24.48      132.07     35.01 o
   7  11   1      206.62      221.78     38.26 o
   8  11   1       36.90       14.59     35.54 o
   9  11   1       19.25       26.11     38.58 o
  10  11   1       60.43       90.69     48.94 o
  11  11   1        0.16       55.87     48.20 o
  12  11   1        8.29       32.86     50.26 o
  13  11   1        0.04       82.66     50.83 o
  14  11   1        9.40       95.02     37.89 o
  15  11   1        2.21       56.90     38.01 o
   1  12   1       22.98       65.76     38.18 o
   2  12   1       50.28       73.96     61.76 o
   3  12   1      229.78      250.58     35.86 o
   4  12   1      196.79      209.73     28.65 o
   5  12   1      100.46      106.61     56.67 o
   6  12   1      279.13      344.49     44.82 o
   7  12   1      114.90       82.79     29.60 o
   8  12   1      438.19      442.87     30.89 o
   9  12   1      117.58      155.75     39.81 o
  10  12   1      373.08      352.42     32.69 o
  11  12   1       78.07       60.79     36.52 o
  12  12   1      268.17      131.09     38.35 o
  13  12   1       66.19       -0.11     38.70 o
   0  13   1      142.18      276.71     50.49 o
   1  13   1       34.69       65.10     35.70 o
   2  13   1      100.58       99.63     28.66 o
   3  13   1       13.03       30.02     68.58 o
   4  13   1       19.14      100.67     35.93 o
   5  13   1       67.14       65.11     29.05 o
   6  13   1        7.30      -15.42     30.01 o
   7  13   1        9.40       36.38     31.38 o
   8  13   1       30.90       27.38     36.67 o
   9  13   1        5.44       55.07     32.80 o
  10  13   1       14.84       32.25     41.39 o
  11  13   1        3.18       50.72     37.44 o
   1  14   1        8.39       11.77     64.63 o
   2  14   1        8.90       10.73     36.83 o
   3  14   1        3.14       -6.53     36.82 o
   4  14   1       15.99       22.60     30.84 o
   5  14   1       56.20       58.73     42.42 o
   6  14   1       40.56      159.28     71.61 o
   7  14   1      181.27      225.29     50.09 o
   8  14   1       73.92       94.38     33.10 o
   0  15   1        5.79       48.54     53.24 o
   1  15   1       25.51       32.14     38.73 o
   2  15   1        3.70       32.28     38.94 o
   3  15   1       22.90        2.09     38.75 o
   4  15   1        1.07      -26.49     39.46 o
   2   0   2    36330.95    39640.51    278.77 o
   4   0   2    24291.45    24502.81    190.50 o
   6   0   2     1124.98      814.91     58.73 o
   8   0   2     1476.54     1103.52     59.07 o
  10   0   2      282.62      269.96     49.69 o
  12   0   2      311.97      298.23     49.23 o
  14   0   2      587.55      613.76     50.49 o
  16   0   2     4604.13     4957.55     72.35 o
  18   0   2     1744.61     1944.76     60.10 o
  20   0   2     1072.48     1101.81     70.29 o
  22   0   2      630.13      541.52     62.28 o
   1   1   2      624.56      625.84     46.15 o
   2   1   2      976.36     1001.32     43.66 o
   3   1   2     1397.19     1220.85    175.03 o
   4   1   2     1860.26     1903.33     53.78 o
   5   1   2     3225.53     2955.05     52.93 o
   6   1   2     1063.49     1003.87     43.84 o
   7   1   2      349.80      376.56     37.60 o
   8   1   2     1015.59     1085.43     40.01 o
   9   1   2      161.18      134.74     28.94 o
  10   1   2       28.43       69.30     33.35 o
  11   1   2       52.08      136.98     36.14 o
  12   1   2      525.90      564.75     34.69 o
  13   1   2      157.29      151.36     33.80 o
  14   1   2      969.04      909.91     36.79 o
  15   1   2      874.34      967.16     43.91 o
  16   1   2      111.32      102.50     34.32 o
  17   1   2      336.20      338.18     35.29 o
  18   1   2       44.69       42.39     28.99 o
  19   1   2       63.74       92.12     35.34 o
  20   1   2       88.54      100.13     31.99 o
  21   1   2      137.25      176.76     31.17 o
  22   1   2       26.86       50.29     33.80 o
   0   2   2      383.56      432.87     82.20 o
   2   2   2     8152.73     9072.99    160.28 o
   3   2   2     7712.77     7430.04    220.90 o
   4   2   2    24106.80    23628.93   1216.29 o
   5   2   2     8726.50     8748.11    286.44 o
   6   2   2     3874.22     3810.39     64.07 o
   7   2   2     8577.90     9036.31     70.59 o
   8   2   2     2259.63     2128.69     41.26 o
   9   2   2      977.66      774.07     40.37 o
  10   2   2     6582.90     6228.73     59.55 o
  11   2   2      397.30      395.44     38.86 o
  12   2   2     1286.92     1405.56     35.52 o
  13   2   2      324.96      441.48     91.53 o
  14   2   2     2958.47     2965.27    121.24 o
  15   2   2     1845.32     1866.31     41.93 o
  16   2   2      567.93      660.66     33.35 o
  17   2   2     2386.94     2429.62     35.86 o
  18   2   2       90.33       62.93     30.32 o
  19   2   2     1238.46     1295.93     52.50 o
  20   2   2      301.75      312.58     34.86 o
  21   2   2      666.71      745.48     49.67 o
   1   3   2     1491.13     1452.09     53.63 o
   2   3   2     1215.85     1168.60     43.47 o
   3   3   2     1512.62     1515.99     50.20 o
   4   3   2      715.33      644.58     42.46 o
   5   3   2      533.91      465.02     33.54 o
   6   3   2     1909.29     1958.06     79.11 o
   7   3   2     1529.20     1398.09     55.41 o
   8   3   2     1263.58     1166.38     40.30 o
   9   3   2      582.75      482.23     40.98 o
  10   3   2      376.67      304.71     36.33 o
  11   3   2      511.19      495.17     34.11 o
  12   3   2      206.02      198.01     27.13 o
  13   3   2      430.02      378.00     41.31 o
  14   3   2      196.89      221.51     27.54 o
  15   3   2      140.90      155.95     26.84 o
  16   3   2       38.30       32.34     26.55 o
  17   3   2       30.09       52.16     30.90 o
  18   3   2       72.12       60.85     33.31 o
  19   3   2       27.32       55.52     33.84 o
  20   3   2      101.15       85.18     36.84 o
  21   3   2       21.47       45.75     32.60 o
   0   4   2    10572.93    10589.08    101.66 o
   1   4   2     7028.78     7585.90     60.72 o
   2   4   2    19849.91    21640.40    489.14 o
   3   4   2      649.08      710.11     31.07 o
   4   4   2    16203.83    16657.04    760.41 o
   5   4   2     2697.27     2629.77     47.76 o
   6   4   2    15683.37    15569.43    777.13 o
   7   4   2     3096.44     2997.55    118.15 o
   8   4   2     2447.22     2535.62     46.82 o
   9   4   2      576.19      510.95     49.11 o
  10   4   2      264.25      309.00     46.82 o
  11   4   2      949.38      992.59     50.03 o
  12   4   2      469.51      388.79     35.83 o
  13   4   2        8.58       40.53     44.99 o
  14   4   2      959.35     1044.11     38.01 o
  15   4   2      223.74      337.39     47.17 o
  16   4   2     1204.78     1231.52     53.46 o
  17   4   2      124.50      131.66     50.60 o
  18   4   2     1371.24     1395.23     43.16 o
  19   4   2      158.22      188.10     36.75 o
  20   4   2      783.76      907.30     55.64 o
  21   4   2       23.02       37.67     39.15 o
   1   5   2     1203.42     1295.98     64.97 o
   2   5   2     1089.50     1157.56     39.66 o
   3   5   2      354.03      418.27     37.44 o
   4   5   2       23.06       35.52     29.94 o
   5   5   2      482.22      482.26     31.13 o
   6   5   2      399.87      407.28     76.48 o
   7   5   2       91.12       73.63     53.01 o
   8   5   2      392.30      365.36     44.02 o
   9   5   2     1164.96     1195.91     38.24 o
  10   5   2      423.01      369.44     34.69 o
  11   5   2      797.91      857.27     36.52 o
  12   5   2      128.51      136.70     34.23 o
  13   5   2      137.68      215.23     48.43 o
  14   5   2      191.39      251.52     33.43 o
  15   5   2        5.77       88.38     46.82 o
  16   5   2       94.37      -14.08     48.77 o
  17   5   2       21.43      153.52     48.66 o
  18   5   2       20.38      -37.44     51.06 o
  19   5   2       15.96       -2.75     50.49 o
  20   5   2       43.97       66.63     36.41 o
   0   6   2     5633.51     6002.92     73.39 o
   1   6   2     6391.06     6352.95    178.71 o
   2   6   2     1160.05     1116.60     39.14 o
   3   6   2    11836.27     9815.85   5331.06 o
   4   6   2     1807.71     1776.63     41.32 o
   5   6   2    11074.00    11589.52    629.95 o
   6   6   2      956.98      935.36     31.83 o
   7   6   2     3308.66     3340.20     76.82 o
   8   6   2      115.30      146.70     37.95 o
   9   6   2      108.12      151.98     27.08 o
  10   6   2      331.02      275.68     46.60 o
  11   6   2      138.26      188.56     44.99 o
  12   6   2      205.58      141.05     48.08 o
  13   6   2      579.84      576.55     35.15 o
  14   6   2       54.58      129.02     48.54 o
  15   6   2      655.80      583.65     37.89 o
  16   6   2      271.95      322.62     50.26 o
  17   6   2      725.47      911.76     54.61 o
  18   6   2       64.68       99.95     50.83 o
  19   6   2      624.44      720.91     54.27 o
  20   6   2       87.59       81.06     53.35 o
   1   7   2        1.13        3.84     38.01 o
   2   7   2      302.96      277.68     36.00 o
   3   7   2       45.94       31.23     27.15 o
   4   7   2      571.73      573.13     29.41 o
   5   7   2      506.09      458.17     28.99 o
   6   7   2      187.40      156.82     45.85 o
   7   7   2      774.62      741.61     29.82 o
   8   7   2      170.77      177.47     28.14 o
   9   7   2      372.32      417.58     34.75 o
  10   7   2      205.29      238.82     31.14 o
  11   7   2       95.79       76.71     32.97 o
  12   7   2      297.19      336.13     34.80 o
  13   7   2       32.38       45.57     48.43 o
  14   7   2       64.79       77.85     33.20 o
  15   7   2      217.70      189.47     50.14 o
  16   7   2        9.76       43.62     34.80 o
  17   7   2       75.88      126.74     49.92 o
  18   7   2        1.80       84.26     51.63 o
  19   7   2       12.61      -28.62     53.58 o
   0   8   2     5027.33     4889.32     58.96 o
   1   8   2     1605.89     1560.94     39.90 o
   2   8   2     5054.21     5022.49    108.70 o
   3   8   2      548.09      592.06     36.85 o
   4   8   2     3585.24     3539.24     84.20 o
   5   8   2     1814.65     1782.22    125.70 o
   6   8   2     2125.67     2247.36    112.60 o
   7   8   2      654.49      715.57     34.91 o
   8   8   2      426.03      413.81     28.80 o
   9   8   2      859.62      894.23     36.98 o
  10   8   2      140.05      113.96     27.64 o
  11   8   2      784.56      830.70     36.52 o
  12   8   2       93.91      101.43     35.38 o
  13   8   2       47.91       62.39     34.35 o
  14   8   2      380.72      477.63     51.06 o
  15   8   2      430.80      447.98     50.26 o
  16   8   2      441.80      431.38     52.55 o
  17   8   2       78.96       74.64     36.75 o
  18   8   2      300.85      291.02     39.73 o
   1   9   2       32.54       75.34     27.96 o
   2   9   2      117.81      117.53     34.36 o
   3   9   2       84.55       60.93     27.47 o
   4   9   2       47.43       67.98     33.41 o
   5   9   2      157.60      162.18     27.55 o
   6   9   2        7.58       33.13     32.57 o
   7   9   2      112.19       96.94     34.07 o
   8   9   2     1093.51     1109.48     37.38 o
   9   9   2      444.40      439.86     39.21 o
  10   9   2      237.59      230.26     28.46 o
  11   9   2       54.09       59.76     45.45 o
  12   9   2       59.34      180.31     47.97 o
  13   9   2      108.35      -10.99     49.11 o
  14   9   2       42.22       23.24     34.23 o
  15   9   2       25.72       -7.33     50.72 o
  16   9   2       67.54       82.77     36.41 o
  17   9   2       13.68       75.45     53.24 o
   0  10   2      573.77      677.52     51.52 o
   1  10   2     2802.15     2746.42     79.97 o
   2  10   2      485.68      493.71     79.97 o
   3  10   2     1355.93     1258.88     38.41 o
   4  10   2       97.75      103.23     34.53 o
   5  10   2      343.30      344.49     29.04 o
   6  10   2      154.00      142.47     34.36 o
   7  10   2      300.02      354.41     35.73 o
   8  10   2       44.95       23.83     51.80 o
   9  10   2      122.17       54.07     34.64 o
  10  10   2       33.48       55.47     27.86 o
  11  10   2       13.49       76.01     37.23 o
  12  10   2       26.93      121.70     47.97 o
  13  10   2      149.50      178.25     50.72 o
  14  10   2       65.94       54.04     36.52 o
  15  10   2      153.03      163.14     36.86 o
  16  10   2       48.15       55.30     52.78 o
   1  11   2        0.36       -6.59     35.89 o
   2  11   2      119.66      119.85     27.52 o
   3  11   2        4.50        1.16     60.62 o
   4  11   2       12.85        4.80     34.92 o
   5  11   2       42.95       34.54     27.99 o
   6  11   2      452.68      401.42     36.08 o
   7  11   2      142.71      176.97     35.03 o
   8  11   2       41.21       72.16     30.00 o
   9  11   2      337.14      288.97     36.33 o
  10  11   2       19.62      -38.78     58.33 o
  11  11   2      117.06      103.96     38.64 o
  12  11   2        9.76       -4.46     50.60 o
  13  11   2       53.02      -51.40     51.40 o
  14  11   2        9.47       23.24     53.12 o
  15  11   2       21.44      126.05     38.58 o
   0  12   2      929.29      890.35     40.64 o
   1  12   2      322.07      281.41     30.18 o
   2  12   2      643.61      666.61     65.31 o
   3  12   2      135.99      113.20     48.43 o
   4  12   2      268.44      323.13     36.58 o
   5  12   2      101.81       91.01     25.13 o
   6  12   2      124.64      167.03     39.04 o
   7  12   2       50.77       25.88     62.17 o
   8  12   2       34.87       -6.33     30.37 o
   9  12   2       70.21       72.71     40.13 o
  10  12   2       29.17       35.41     30.26 o
  11  12   2       34.63       -4.58     40.82 o
  12  12   2        3.66      -52.66     52.66 o
  13  12   2        7.46      196.80     54.27 o
   1  13   2        2.14       31.66     78.02 o
   2  13   2       38.16       54.92     43.22 o
   3  13   2       27.61      -17.28     36.34 o
   4  13   2       12.55      -34.36     36.08 o
   5  13   2       53.79       10.45     41.62 o
   6  13   2       16.29       27.64     26.42 o
   7  13   2       24.07      -29.71     29.71 o
   8  13   2       51.17       66.61     53.69 o
   9  13   2       19.71       -3.88     48.31 o
  10  13   2       39.94       78.34     33.34 o
  11  13   2        2.81       62.94     47.85 o
   0  14   2       70.81      100.17     36.75 o
   1  14   2      127.40       92.76     37.06 o
   2  14   2       48.55        4.85     42.47 o
   3  14   2      105.46      124.09     37.44 o
   4  14   2       52.91       82.08     30.96 o
   5  14   2      128.60       76.15     37.72 o
   6  14   2       26.68       13.42     69.89 o
   7  14   2       30.23       82.69     53.18 o
   8  14   2        3.08       67.03     38.25 o
   1  15   2        9.53       48.40     33.09 o
   2  15   2        1.31       26.15     27.24 o
   3  15   2       29.73       58.17     41.21 o
   2   0   3     5339.19     5199.59     77.33 o
   4   0   3     1451.63     1340.97     72.58 o
   6   0   3    18579.94    19116.29    142.65 o
   8   0   3    26898.12    22089.92    140.13 o
  10   0   3    22571.71    21481.21    129.94 o
  12   0   3     9842.91     9640.57     82.77 o
  14   0   3      670.52      745.99     50.49 o
  16   0   3      793.47      759.72     52.78 o
  18   0   3      569.82      620.17     53.24 o
  20   0   3      192.89      281.86     53.58 o
   0   1   3     1406.75     1510.75     67.09 o
   1   1   3     2348.25     2409.01     46.01 o
   2   1   3     4072.27     3949.01     57.85 o
   3   1   3     2604.44     2747.15     50.81 o
   4   1   3     1936.54     1991.26     43.99 o
   5   1   3     1736.56     1766.60     49.23 o
   6   1   3      787.36      694.89     92.16 o
   7   1   3      747.08      817.91     43.51 o
   8   1   3      370.11      340.43     36.09 o
   9   1   3      715.08      710.11     37.46 o
  10   1   3       51.37       30.50     33.86 o
  11   1   3       77.60       57.17     64.00 o
  12   1   3      322.69      274.41     44.99 o
  13   1   3      131.42       67.70     34.40 o
  14   1   3      158.24      176.12     82.89 o
  15   1   3      132.89      183.75     33.88 o
  16   1   3       86.95       97.57     33.99 o
  17   1   3      209.19      290.51     37.98 o
  18   1   3      266.48      211.99     91.93 o
  19   1   3      189.31      127.78     31.18 o
  20   1   3       90.72      101.21     35.90 o
  21   1   3       43.33       43.56     32.83 o
   1   2   3    23431.78    25280.09    109.95 o
   3   2   3      484.06      425.13     40.55 o
   4   2   3    15278.42    16781.21    433.52 o
   5   2   3    17931.92    18384.63    158.28 o
   6   2   3      508.04      459.58     36.00 o
   7   2   3    15650.89    16208.13     93.96 o
   8   2   3    19561.31    19823.74    380.55 o
   9   2   3    11992.54    11781.41    107.56 o
  10   2   3      661.85      631.99     33.28 o
  11   2   3    12282.34    12092.15    221.19 o
  12   2   3      131.31      106.55     62.28 o
  13   2   3     7398.00     7344.51     56.74 o
  14   2   3     1412.63     1501.30     42.92 o
  15   2   3      965.91     1024.55     40.05 o
  16   2   3       19.61       94.67     35.76 o
  17   2   3      681.29      745.40     48.38 o
  18   2   3      355.90      470.23     49.55 o
  19   2   3      215.51      216.01     34.06 o
  20   2   3        0.29       29.25     33.63 o
  21   2   3        2.04       21.89     35.07 o
   0   3   3     1957.40     2009.56     58.73 o
   1   3   3     2546.61     2602.86     58.67 o
   2   3   3     1314.99     1318.86     41.06 o
   3   3   3      559.70      557.17     36.40 o
   4   3   3      788.17      800.57     35.34 o
   5   3   3      742.29      707.97     40.03 o
   6   3   3     1898.80     1899.24     37.93 o
   7   3   3      704.33      758.35     48.77 o
   8   3   3      978.99      896.76     38.70 o
   9   3   3      181.80       84.26     48.31 o
  10   3   3       44.85      101.32     34.35 o
  11   3   3      210.36      229.16     38.06 o
  12   3   3      169.94      188.14     35.70 o
  13   3   3       17.10        3.83     27.63 o
  14   3   3      303.62      281.75     35.82 o
  15   3   3      247.66      254.40     27.96 o
  16   3   3       30.19       34.88     28.01 o
  17   3   3      119.81      102.48     29.09 o
  18   3   3       91.21       76.99     30.04 o
  19   3   3       99.23       82.84     38.19 o
  20   3   3       88.20       64.23     51.98 o
  21   3   3       17.73       82.54     38.81 o
   1   4   3      654.85      756.82     31.16 o
   2   4   3     9761.34    10665.99    147.74 o
   3   4   3     4382.59     4696.51    118.95 o
   4   4   3    10305.81    10918.67    148.60 o
   5   4   3      294.04      284.59     38.30 o
   6   4   3    10231.48     9919.44    387.93 o
   7   4   3     3247.34     3347.47    198.52 o
   8   4   3     5727.10     5500.90     67.32 o
   9   4   3      834.99      739.35     50.26 o
  10   4   3     6139.00     6240.48     68.58 o
  11   4   3      204.60      223.82     32.74 o
  12   4   3     6063.46     6062.56     59.19 o
  13   4   3      700.32      748.16     48.54 o
  14   4   3     2603.39     2655.03     45.91 o
  15   4   3       71.08      173.45     47.40 o
  16   4   3     1395.33     1445.03     42.25 o
  17   4   3       82.12      144.59     35.15 o
  18   4   3      242.92      238.59     37.32 o
  19   4   3       53.06        9.04     50.95 o
  20   4   3        6.86      -53.24     53.24 o
  21   4   3        1.72      -52.66     54.95 o
   0   5   3     2337.06     2630.98     52.32 o
   1   5   3      195.88      192.88     36.83 o
   2   5   3     1427.75     1593.52     41.49 o
   3   5   3     2225.26     2204.05     69.49 o
   4   5   3     1265.09     1244.46     39.06 o
   5   5   3      323.58      329.32     37.61 o
   6   5   3      832.72      861.52    107.50 o
   7   5   3      171.18      174.43     36.18 o
   8   5   3      281.45      272.58     44.13 o
   9   5   3     1090.49     1142.45     50.37 o
  10   5   3      118.16      181.34     33.54 o
  11   5   3       82.21       87.01     31.48 o
  12   5   3       88.96      100.63     33.32 o
  13   5   3      835.92      845.24     36.98 o
  14   5   3      307.20      290.33     47.05 o
  15   5   3      586.07      569.45     37.09 o
  16   5   3       17.95       41.90     47.85 o
  17   5   3       26.85        1.26     48.08 o
  18   5   3       21.02       18.55     50.72 o
  19   5   3        4.29      133.26     51.06 o
  20   5   3        2.17      -19.81     51.86 o
   1   6   3     1330.90     1428.78     61.14 o
   2   6   3     2041.29     2173.09     37.37 o
   3   6   3     5890.71     6333.20    153.47 o
   4   6   3     2732.57     3020.41    110.54 o
   5   6   3     8831.15     9481.57    241.45 o
   6   6   3      520.53      443.09    170.93 o
   7   6   3     3395.52     3426.12     45.25 o
   8   6   3     2390.55     2696.89     44.63 o
   9   6   3     2396.94     2294.35     76.53 o
  10   6   3      177.84      124.22     32.86 o
  11   6   3     2620.41     2781.99     46.02 o
  12   6   3      602.81      616.50     36.64 o
  13   6   3     2563.72     2595.27     45.22 o
  14   6   3      346.13      370.25     48.89 o
  15   6   3     2035.83     2058.56     45.79 o
  16   6   3       54.49      129.60     48.54 o
  17   6   3      298.80      303.73     51.17 o
  18   6   3       28.01       82.54     35.60 o
  19   6   3       42.48       10.65     38.01 o
  20   6   3        5.77       58.73     37.55 o
   0   7   3     3600.15     3591.52     63.20 o
   1   7   3      528.88      528.84     29.86 o
   2   7   3      599.97      559.84     35.95 o
   3   7   3      134.01      104.46     24.68 o
   4   7   3      134.28       95.07     23.91 o
   5   7   3      725.82      646.73     34.98 o
   6   7   3      276.81      175.65    151.52 o
   7   7   3      227.29      157.58     69.38 o
   8   7   3      161.09      134.94     33.61 o
   9   7   3      158.94      129.25     29.37 o
  10   7   3      670.89      721.92     48.54 o
  11   7   3        0.79      -38.92     47.05 o
  12   7   3       88.35      137.95     47.05 o
  13   7   3      124.28      112.65     48.89 o
  14   7   3      207.42      214.66     48.43 o
  15   7   3       10.96       19.81     34.00 o
  16   7   3      250.65      322.05     49.46 o
  17   7   3        4.59      -25.99     50.60 o
  18   7   3       15.07       28.28     38.01 o
  19   7   3       16.44       96.74     37.67 o
   1   8   3      854.64      838.79     37.28 o
   2   8   3      922.18      979.07     31.32 o
   3   8   3     3114.88     3022.44     64.28 o
   4   8   3     1286.42     1303.60     55.12 o
   5   8   3      372.65      381.76     35.42 o
   6   8   3     1772.07     1863.35     65.26 o
   7   8   3      572.31      471.90     29.70 o
   8   8   3     1864.36     1875.20    139.84 o
   9   8   3      384.38      223.16    104.12 o
  10   8   3     2506.96     2532.88     94.39 o
  11   8   3      311.74      373.22     48.20 o
  12   8   3     1615.41     1713.50     52.66 o
  13   8   3      354.56      372.31     50.14 o
  14   8   3      637.81      573.46     38.12 o
  15   8   3       86.76       64.57     49.34 o
  16   8   3      308.42       28.16     50.37 o
  17   8   3       43.69       88.27     50.72 o
  18   8   3      121.33       83.80     38.24 o
   0   9   3      510.15      516.56     52.21 o
   1   9   3     1260.39     1177.39     68.29 o
   2   9   3      682.78      726.40     30.40 o
   3   9   3      504.02      532.81     50.89 o
   4   9   3      966.82      847.38     37.21 o
   5   9   3       64.62       33.25     27.02 o
   6   9   3       26.75       44.47     47.51 o
   7   9   3      401.14      435.95     35.04 o
   8   9   3        3.59      -50.36     83.46 o
   9   9   3        2.22       40.66     49.74 o
  10   9   3       34.66       36.79     33.29 o
  11   9   3       20.34       71.44     68.29 o
  12   9   3        7.39       51.06     33.32 o
  13   9   3      152.52      118.26     35.15 o
  14   9   3       36.16      -47.85     50.95 o
  15   9   3       23.28       89.41     49.57 o
  16   9   3       12.38       24.84     37.32 o
  17   9   3       22.29      100.17     52.78 o
   1  10   3       10.13       28.70     42.93 o
   2  10   3       32.29      -18.14     33.83 o
   3  10   3       96.66       97.48     27.50 o
   4  10   3       79.48      114.14     24.00 o
   5  10   3      653.68      658.87     36.70 o
   6  10   3      170.02      124.88     29.07 o
   7  10   3     1428.77     1512.59     63.08 o
   8  10   3      312.06      318.42     35.95 o
   9  10   3     1337.35     1395.77     39.36 o
  10  10   3      193.61      238.95     28.79 o
  11  10   3      503.83      471.66     29.61 o
  12  10   3       60.89       93.88     34.00 o
  13  10   3      283.77      126.16     35.03 o
  14  10   3       31.92       37.09     36.75 o
  15  10   3      171.86      127.77     39.61 o
  16  10   3       15.94      -14.77     54.27 o
   0  11   3       87.46      136.81     47.51 o
   1  11   3      281.61      279.52     26.62 o
   2  11   3       91.62       53.59     38.18 o
   3  11   3       94.18      100.74     28.32 o
   4  11   3      297.50      294.75     28.84 o
   5  11   3       18.42       58.42     34.59 o
   6  11   3      246.70      226.13     29.21 o
   7  11   3       11.73       10.95     41.56 o
   8  11   3        7.72       20.03     34.75 o
   9  11   3       35.87      116.22     38.59 o
  10  11   3      199.56      158.72     82.09 o
  11  11   3       43.33       33.22     39.36 o
  12  11   3        0.26       71.78     50.72 o
  13  11   3        5.27      -17.75     52.66 o
  14  11   3       13.17      -52.89     52.89 o
  15  11   3       19.69        1.49     55.75 o
   1  12   3       20.00       55.46     45.57 o
   2  12   3       21.09       90.38     34.30 o
   3  12   3      208.56      204.79     30.29 o
   4  12   3       72.83       91.03     49.51 o
   5  12   3       65.77       92.83     36.18 o
   6  12   3      274.22      335.18     29.82 o
   7  12   3      120.17      144.43     28.95 o
   8  12   3      312.34      336.40     30.77 o
   9  12   3      163.26      128.93     37.33 o
  10  12   3      350.79      276.46     51.58 o
  11  12   3      126.98      193.93     52.32 o
  12  12   3      197.63      278.66     38.47 o
  13  12   3       58.24       47.05     38.47 o
   0  13   3      117.22      146.20     36.64 o
   1  13   3       26.60        4.54     61.19 o
   2  13   3      141.13      102.35     29.21 o
   3  13   3       10.99      -21.74     58.22 o
   4  13   3       71.00       50.69     36.55 o
   5  13   3      135.58      178.29     36.13 o
   6  13   3       33.47       42.85     32.17 o
   7  13   3      174.52      128.53     45.16 o
   8  13   3        2.76      -31.94     31.94 o
   9  13   3        1.12       10.24     38.23 o
  10  13   3       15.55       -5.70     31.66 o
  11  13   3       11.37      105.17     48.54 o
   1  14   3        6.62       46.95     72.35 o
   2  14   3       16.41       92.50     57.53 o
   3  14   3       37.70       42.42     38.35 o
   4  14   3       17.04       69.30     68.69 o
   5  14   3       51.42      -18.21     38.27 o
   6  14   3       34.39      123.86     30.58 o
   7  14   3       77.24        0.80     31.93 o
   8  14   3       64.51       87.71     63.20 o
   0  15   3       35.05       -3.32     40.64 o
   1  15   3       15.40       46.92     39.38 o
   2  15   3       12.83       82.69     39.28 o
   3  15   3       22.02       48.75     75.33 o
   0   0   4     2570.44     2892.47     71.90 o
   2   0   4    16067.56    16787.72    150.55 o
   4   0   4    25075.19    25765.36    163.71 o
   6   0   4    37465.17    40617.76    192.34 o
   8   0   4     6328.47     6754.40     86.89 o
  10   0   4     3159.53     3554.77     68.12 o
  12   0   4     1457.97     1489.68     56.10 o
  14   0   4      875.97      878.22     51.40 o
  16   0   4      588.79      664.59     51.40 o
  18   0   4     1386.90     1546.01     59.53 o
  20   0   4     1308.91     1438.96     60.79 o
   1   1   4      179.55      209.23     31.53 o
   2   1   4      800.78      828.83     33.21 o
   3   1   4     1235.60     1295.96     36.63 o
   4   1   4      218.63      246.15     29.21 o
   5   1   4     3436.16     3426.10     50.07 o
   6   1   4     3026.38     3105.19     53.55 o
   7   1   4     3555.35     3494.55     46.97 o
   8   1   4     2184.10     1936.49     64.74 o
   9   1   4     1417.54     1236.30     42.80 o
  10   1   4     1021.17      905.04     38.44 o
  11   1   4      298.82      270.47     28.24 o
  12   1   4      111.42      138.36     33.37 o
  13   1   4      488.35      528.23     37.96 o
  14   1   4      494.86      466.12     39.04 o
  15   1   4      498.42      491.38     35.78 o
  16   1   4      396.63      399.03     31.79 o
  17   1   4      141.72      210.26     38.39 o
  18   1   4      157.67      173.98     31.31 o
  19   1   4      115.78      150.49     36.17 o
  20   1   4       17.57       16.24     39.97 o
  21   1   4       38.31       59.73     41.93 o
   0   2   4    14699.04    16774.95    116.66 o
   1   2   4    50672.69    53518.20    359.31 o
   2   2   4     1602.16     1777.48     50.96 o
   3   2   4     7768.06     8027.56    180.88 o
   4   2   4     1513.85     1768.54     50.87 o
   5   2   4    21674.60    21820.37    393.26 o
   6   2   4      317.62      326.09     27.41 o
   7   2   4     4437.38     4685.34     52.06 o
   8   2   4     1244.74     1337.55     36.37 o
   9   2   4       24.97       36.61     29.07 o
  10   2   4     2516.30     2543.06     45.79 o
  11   2   4     1472.97     1478.68     40.98 o
  12   2   4       65.48       70.82     37.02 o
  13   2   4      242.70      305.76     37.61 o
  14   2   4     2913.54     2928.06    104.18 o
  15   2   4      457.09      455.26     30.69 o
  16   2   4      124.69      150.72     36.99 o
  17   2   4     1580.05     1683.21     45.44 o
  18   2   4       62.45       80.87     32.50 o
  19   2   4      951.77      962.48     37.92 o
  20   2   4      331.68      385.04     38.86 o
  21   2   4      696.13      674.47     40.47 o
   1   3   4      102.15       73.33     34.15 o
   2   3   4      647.91      711.93     56.78 o
   3   3   4      500.74      463.59     33.99 o
   4   3   4     1305.72     1357.15     44.19 o
   5   3   4     1648.49     1706.79     36.80 o
   6   3   4     1164.21     1155.17     38.64 o
   7   3   4      694.62      678.90     36.63 o
   8   3   4      803.01      749.08     38.12 o
   9   3   4      441.63      467.79     34.23 o
  10   3   4     1507.73     1536.05     40.64 o
  11   3   4     1004.39      306.36     47.63 o
  12   3   4      617.73      376.03    154.21 o
  13   3   4      405.97      287.41     90.98 o
  14   3   4      395.82      272.07     54.41 o
  15   3   4      654.82      713.69     61.01 o
  16   3   4      235.57      181.23     31.34 o
  17   3   4      148.86      167.56     41.95 o
  18   3   4       28.90        5.61     50.60 o
  19   3   4        7.16      -18.43     51.98 o
  20   3   4       93.34       88.84     52.32 o
  21   3   4       25.92       86.78     55.18 o
   0   4   4    36645.39    39193.21    155.36 o
   1   4   4      575.07      508.70     29.79 o
   2   4   4    21443.71    21017.82    617.59 o
   3   4   4      896.86      829.12     39.81 o
   4   4   4     5388.73     5802.22     75.62 o
   5   4   4     1131.13     1256.81     39.78 o
   6   4   4      201.22      207.19     34.97 o
   7   4   4      157.95      141.10     28.45 o
   8   4   4      746.64      701.65     35.32 o
   9   4   4      980.96     1062.65     50.14 o
  10   4   4      797.18      782.05     37.44 o
  11   4   4      429.39       68.69     47.40 o
  12   4   4      137.85      253.58     47.40 o
  13   4   4      597.15      251.87     47.05 o
  14   4   4      722.70      266.75     48.20 o
  15   4   4      285.11      189.47     36.29 o
  16   4   4     2774.12      798.99     40.18 o
  17   4   4       82.57      153.87     50.37 o
  18   4   4      999.04     1014.22     41.56 o
  19   4   4      113.57      151.69     52.89 o
  20   4   4      425.72      477.29     55.41 o
  21   4   4       13.43       67.78     55.07 o
   1   5   4     2865.52     3089.60     58.22 o
   2   5   4     1864.95     1981.14     33.55 o
   3   5   4     3936.60     4156.24     43.86 o
   4   5   4      700.21      702.50     36.85 o
   5   5   4      541.72      527.82     36.19 o
   6   5   4      542.78      562.65     46.71 o
   7   5   4      284.64      303.72     28.27 o
   8   5   4      394.30      415.58     34.26 o
   9   5   4      496.17      456.14    150.66 o
  10   5   4      303.32      261.14     45.91 o
  11   5   4      780.76      489.65     35.38 o
  12   5   4      147.95       37.55     47.05 o
  13   5   4      543.13      258.05     32.74 o
  14   5   4      213.64      164.40     33.89 o
  15   5   4      150.07      172.99     47.63 o
  16   5   4      195.97      132.57     34.92 o
  17   5   4       18.65       26.79     48.43 o
  18   5   4      101.70      133.72     51.52 o
  19   5   4       20.05       91.02     51.40 o
  20   5   4       12.53      104.75     38.01 o
   0   6   4     2137.55     1992.73     59.76 o
   1   6   4    17181.20    17466.67    228.68 o
   2   6   4      883.34      877.02     41.16 o
   3   6   4     3650.24     3578.42    112.60 o
   4   6   4      666.52      799.45     37.23 o
   5   6   4      484.71      424.14     28.94 o
   6   6   4       34.93        7.06     33.50 o
   7   6   4     2203.34     2410.23    116.55 o
   8   6   4      312.52      333.75     34.35 o
   9   6   4      981.92      963.35     46.31 o
  10   6   4      162.30      113.80     34.69 o
  11   6   4      231.25      160.51     49.00 o
  12   6   4       64.89       95.14     47.85 o
  13   6   4      648.63      690.80     49.11 o
  14   6   4      170.33      215.35     48.31 o
  15   6   4     1130.13      773.00     37.44 o
  16   6   4      225.58      296.17     50.37 o
  17   6   4      949.95     1015.14     41.21 o
  18   6   4       51.82      117.46     52.21 o
  19   6   4      318.19      388.56     54.72 o
   1   7   4       95.27      200.73     75.79 o
   2   7   4      775.54      816.36     30.77 o
   3   7   4      284.52      292.74     34.82 o
   4   7   4      685.76      648.05     30.01 o
   5   7   4       99.96      159.99     27.00 o
   6   7   4      133.88      130.44     34.31 o
   7   7   4      210.49      232.68     27.78 o
   8   7   4      814.43      717.34     30.72 o
   9   7   4     1287.61     1193.12     71.90 o
  10   7   4      649.29      513.76    202.98 o
  11   7   4      376.17      379.40     46.71 o
  12   7   4      514.52      633.90     35.15 o
  13   7   4      221.40      270.87     35.15 o
  14   7   4      220.50      257.82     48.89 o
  15   7   4       21.30       25.19     49.00 o
  16   7   4       25.79      -21.07     35.38 o
  17   7   4        8.73      -43.73     51.86 o
  18   7   4        5.28      -35.38     53.69 o
  19   7   4        3.30        6.07     38.01 o
   0   8   4     2825.70     2995.85     61.94 o
   1   8   4      838.07      870.12     63.60 o
   2   8   4     3550.36     3836.00     82.72 o
   3   8   4      560.57      538.35     29.39 o
   4   8   4     3163.69     3281.66     92.33 o
   5   8   4      192.58      174.71     27.85 o
   6   8   4     1776.65     1830.65     36.12 o
   7   8   4      118.00       87.77     27.72 o
   8   8   4      231.74      235.83     45.39 o
   9   8   4      362.17      374.46     34.90 o
  10   8   4      146.02      193.28     28.05 o
  11   8   4       74.35      159.59     48.31 o
  12   8   4      149.85      174.59     33.89 o
  13   8   4       83.09       65.14     35.15 o
  14   8   4      270.97      364.18     50.60 o
  15   8   4      230.58      189.47     51.75 o
  16   8   4      294.15      215.12     37.78 o
  17   8   4       56.41       98.92     52.43 o
  18   8   4      124.02       71.10     38.24 o
   1   9   4      293.25      296.58     28.42 o
   2   9   4      151.36      139.61     24.65 o
   3   9   4      136.55       87.36     27.69 o
   4   9   4      117.61      192.86     33.87 o
   5   9   4       24.52       17.28     26.63 o
   6   9   4       41.50       79.14     33.89 o
   7   9   4      854.51      967.49     63.25 o
   8   9   4      361.88      409.30     34.73 o
   9   9   4      450.26      423.62     41.44 o
  10   9   4      294.06      286.91     28.40 o
  11   9   4      195.86      257.30     37.71 o
  12   9   4      278.07      239.16     48.08 o
  13   9   4      123.12      144.14     49.46 o
  14   9   4       61.69       45.34     50.49 o
  15   9   4       30.20       -4.92     52.66 o
  16   9   4       15.61       49.92     36.75 o
  17   9   4       21.08        8.93     53.69 o
   0  10   4      113.68      117.35     48.54 o
   1  10   4      229.60      266.61     52.95 o
   2  10   4      105.44       70.50     24.36 o
   3  10   4     1162.20     1175.45     28.98 o
   4  10   4      385.95      428.74     29.23 o
   5  10   4     1976.88     1970.81     36.07 o
   6  10   4      256.35      194.61     29.21 o
   7  10   4      626.73      613.37     50.43 o
   8  10   4       52.01       79.02     27.54 o
   9  10   4       20.19      -27.95     27.95 o
  10  10   4        3.38       39.20     34.15 o
  11  10   4      114.46      116.64     30.15 o
  12  10   4       56.59      -15.23     34.80 o
  13  10   4      130.39      131.66     36.52 o
  14  10   4       75.51      120.55     36.06 o
  15  10   4       27.71       81.06     36.86 o
  16  10   4       20.64       -7.56     53.69 o
   1  11   4       45.81        5.92     35.02 o
   2  11   4       22.41       18.69     34.27 o
   3  11   4      184.07      149.99     35.49 o
   4  11   4       41.50       77.73     34.73 o
   5  11   4      144.78      183.97     28.58 o
   6  11   4      143.91      180.09     35.39 o
   7  11   4       53.92       96.28     34.80 o
   8  11   4      193.09      236.90     35.96 o
   9  11   4       56.34       64.18     35.24 o
  10  11   4      125.74       32.83     86.09 o
  11  11   4       23.95       29.94     36.12 o
  12  11   4       11.80      -50.72     50.72 o
  13  11   4       21.98      -16.03     53.35 o
  14  11   4        8.15      175.39     53.12 o
   0  12   4      357.21      294.91     51.29 o
   1  12   4       92.15      116.17     29.23 o
   2  12   4      409.59      476.06     36.91 o
   3  12   4      150.17      202.28     55.98 o
   4  12   4      349.41      359.39     29.50 o
   5  12   4      175.28      164.05     44.82 o
   6  12   4      263.69      223.22     75.16 o
   7  12   4       63.97      119.25     28.85 o
   8  12   4       22.14       48.23     29.69 o
   9  12   4       67.34      150.99     51.98 o
  10  12   4       29.22       63.98     50.14 o
  11  12   4       21.03      -15.64     38.01 o
  12  12   4       13.42       89.64     40.07 o
  13  12   4        3.23      -19.69     38.92 o
   1  13   4        6.37      -55.41     55.41 o
   2  13   4       29.25      106.32     45.28 o
   3  13   4       14.23       50.58     42.42 o
   4  13   4        8.94      -26.77     70.01 o
   5  13   4      176.20      155.91     36.99 o
   6  13   4       19.12       51.07     43.16 o
   7  13   4       40.31        7.75     38.24 o
   8  13   4      126.95      114.05     30.44 o
   9  13   4        6.95       20.73     42.19 o
  10  13   4       22.43        2.52     52.09 o
   0  14   4       94.19      -17.63     54.38 o
   1  14   4      227.24      144.95     38.40 o
   2  14   4       77.75       37.64     38.15 o
   3  14   4       87.87       81.06     38.21 o
   4  14   4       19.76      -31.06     37.51 o
   5  14   4       10.18       34.47     37.40 o
   6  14   4        1.69      -31.83     31.83 o
   7  14   4        8.70      -31.42     31.42 o
   1  15   4        0.54       -1.03     39.61 o
   2   0   5     9751.46    10292.97    154.44 o
   4   0   5      317.28      236.18     56.56 o
   6   0   5    55594.15    56860.12    214.32 o
   8   0   5    22487.76    22035.89    134.41 o
  10   0   5     9128.56     9435.64     91.93 o
  12   0   5      193.17      222.22     48.20 o
  14   0   5      198.98      203.10     49.23 o
  16   0   5     1863.22     1932.05     59.88 o
  18   0   5     1449.15     1716.13     61.59 o
  20   0   5      210.76      251.98     54.84 o
   0   1   5        6.99       -6.32     43.75 o
   1   1   5       72.85       75.87     27.00 o
   2   1   5     1616.12     1606.79     57.58 o
   3   1   5     3463.46     3344.89     39.99 o
   4   1   5     4216.31     4058.20     40.92 o
   5   1   5     6349.15     6405.98     57.67 o
   6   1   5     6513.06     6530.00     57.78 o
   7   1   5     3904.73     3956.30     50.89 o
   8   1   5      261.05      292.71     36.00 o
   9   1   5       27.71       39.81     52.21 o
  10   1   5      439.82      535.11     49.92 o
  11   1   5      654.69      689.67     50.14 o
  12   1   5      569.05      542.85     35.38 o
  13   1   5      260.40      249.71     53.69 o
  14   1   5       75.28      114.58     35.22 o
  15   1   5       45.79       40.71     36.25 o
  16   1   5       33.78       50.37     33.23 o
  17   1   5      117.46      151.95     38.65 o
  18   1   5      170.00      189.49     39.61 o
  19   1   5      215.60      233.44     37.32 o
  20   1   5      101.96      115.42     41.27 o
  21   1   5      122.93      116.95     43.42 o
   1   2   5     1817.91     2199.81     48.24 o
   2   2   5     1258.67     1362.82     38.83 o
   3   2   5      395.08      408.44     32.76 o
   4   2   5       68.59      100.38     26.96 o
   5   2   5     4421.85     4926.37     83.26 o
   6   2   5      137.61      145.20     29.81 o
   7   2   5    11625.61    11637.81    356.11 o
   8   2   5      378.18      480.87     39.50 o
   9   2   5    12341.93    12187.55     82.20 o
  10   2   5      299.45      283.38     35.51 o
  11   2   5     6505.18     6485.91     55.11 o
  12   2   5      241.88      273.16     44.08 o
  13   2   5     2620.61     2818.22    121.13 o
  14   2   5       19.66      123.74     64.00 o
  15   2   5      533.32      570.16     38.92 o
  16   2   5        8.66        0.55     37.47 o
  17   2   5      819.42      906.39     43.02 o
  18   2   5        0.59        9.66     38.42 o
  19   2   5      168.89      218.57     37.70 o
  20   2   5       33.86       49.67     36.78 o
  21   2   5       20.72       36.48     41.39 o
   0   3   5     2067.12     2043.90     65.49 o
   1   3   5     3546.54     3565.60     50.27 o
   2   3   5     7307.21     7407.00     91.59 o
   3   3   5     3345.17     3317.57     39.63 o
   4   3   5     1640.48     1682.85     49.23 o
   5   3   5     1151.68     1082.20     32.36 o
   6   3   5      564.16      568.92     56.90 o
   7   3   5       97.84       84.40     28.02 o
   8   3   5      304.12      324.91     49.46 o
   9   3   5      111.48      137.73     46.60 o
  10   3   5      245.73      234.24     48.66 o
  11   3   5       10.15       -6.41     44.88 o
  12   3   5       17.06       -5.84     32.97 o
  13   3   5      115.19      126.62     34.00 o
  14   3   5      780.26      902.49     38.12 o
  15   3   5      106.34      279.92     48.77 o
  16   3   5      158.68      276.60     49.69 o
  17   3   5      163.27      239.50     50.03 o
  18   3   5      180.74      190.96     50.95 o
  19   3   5      220.73      181.46     52.09 o
  20   3   5       41.98      176.65     53.35 o
  21   3   5       72.24      143.22     55.87 o
   1   4   5     4959.21     5651.06    109.68 o
   2   4   5     6581.39     6765.12    215.52 o
   3   4   5      786.30      865.48     33.12 o
   4   4   5    12470.25    13300.72    449.47 o
   5   4   5      110.12      128.58     23.55 o
   6   4   5     1214.51     1366.76     92.28 o
   7   4   5       66.26       26.28     34.92 o
   8   4   5     1171.29     1309.68     90.10 o
   9   4   5      128.00      183.41     46.94 o
  10   4   5     3679.95     3651.51     60.56 o
  11   4   5      327.38      251.41     49.00 o
  12   4   5     9897.46     9824.44     80.60 o
  13   4   5      595.07      678.44     48.66 o
  14   4   5     3218.23     3128.77     61.25 o
  15   4   5       56.90       11.91     49.23 o
  16   4   5      306.73      346.78     36.18 o
  17   4   5       29.42      -31.48     49.57 o
  18   4   5       34.34        9.96     49.92 o
  19   4   5        9.15      -52.21     52.21 o
  20   4   5       36.97      101.20     52.32 o
   0   5   5     3801.35     3668.68     65.83 o
   1   5   5     5614.47     5605.23     51.65 o
   2   5   5     1341.60     1347.98     39.27 o
   3   5   5      767.07      782.33     40.07 o
   4   5   5      574.94      581.57     35.85 o
   5   5   5      229.01      194.70     43.39 o
   6   5   5     1102.60     1114.86     42.65 o
   7   5   5      195.62      195.63     39.44 o
   8   5   5      139.47      134.43     27.74 o
   9   5   5     1304.80     1242.73     64.51 o
  10   5   5      421.50      391.31     34.69 o
  11   5   5      446.15      443.29     48.54 o
  12   5   5      284.92      353.19     46.60 o
  13   5   5      157.31      118.38     35.15 o
  14   5   5      143.34      219.81     49.00 o
  15   5   5      483.77      448.55     51.40 o
  16   5   5      268.10      288.62     36.06 o
  17   5   5      254.19      150.89     50.72 o
  18   5   5       83.53       92.62     52.21 o
  19   5   5      140.57      225.42     37.32 o
  20   5   5       48.39       76.93     37.89 o
   1   6   5     2486.32     2766.23     42.90 o
   2   6   5      496.23      466.57     35.86 o
   3   6   5     6903.25     7266.32     53.59 o
   4   6   5      650.20      588.24     51.00 o
   5   6   5     6057.44     6270.71    112.37 o
   6   6   5      608.57      644.92     66.69 o
   7   6   5      356.12      420.40     35.24 o
   8   6   5       83.42       72.44     27.25 o
   9   6   5      354.46      411.96     46.82 o
  10   6   5      272.38      273.63     34.19 o
  11   6   5     3869.10     3962.10     50.72 o
  12   6   5      250.76      205.27     47.63 o
  13   6   5     3368.20     3258.02     59.99 o
  14   6   5      200.75      305.68     48.54 o
  15   6   5      972.27      989.95     53.12 o
  16   6   5       13.34       10.76     34.80 o
  17   6   5       19.29      -22.55     51.40 o
  18   6   5        6.97      -24.50     51.40 o
  19   6   5       21.11       23.47     38.58 o
   0   7   5     2760.45     2936.20     59.53 o
   1   7   5      848.02      820.09     27.85 o
   2   7   5     1590.73     1660.22     38.36 o
   3   7   5      833.60      834.09     29.42 o
   4   7   5     2269.32     2265.92     41.21 o
   5   7   5      317.47      387.51     57.82 o
   6   7   5      117.75      135.57     27.30 o
   7   7   5       93.76      152.85     33.37 o
   8   7   5      129.52      149.06     33.60 o
   9   7   5      201.23      193.74     29.13 o
  10   7   5      374.28      363.13     28.40 o
  11   7   5       19.70       22.10     47.63 o
  12   7   5       26.97      -35.15     35.83 o
  13   7   5       55.71       65.83     34.46 o
  14   7   5       41.05      134.41     34.35 o
  15   7   5       57.03       46.48     50.83 o
  16   7   5      120.69      174.02     49.46 o
  17   7   5       28.31       30.45     35.49 o
  18   7   5       24.81       33.43     52.55 o
  19   7   5       10.34       71.10     54.15 o
   1   8   5        9.12       80.21     35.09 o
   2   8   5       21.81       27.74     27.75 o
   3   8   5      143.99      210.53     33.90 o
   4   8   5      361.84      390.43     29.77 o
   5   8   5      200.79      220.26     28.49 o
   6   8   5     1848.20     1877.41     39.74 o
   7   8   5      372.82      334.02     35.14 o
   8   8   5     2358.62     2356.86     92.56 o
   9   8   5      185.92      207.07     34.17 o
  10   8   5     1738.59     1764.76     40.32 o
  11   8   5      206.37      257.82     32.69 o
  12   8   5      568.16      570.48     36.75 o
  13   8   5       57.71      150.20     49.11 o
  14   8   5      251.17      188.79     38.12 o
  15   8   5       67.20       50.60     37.09 o
  16   8   5      166.32      189.13     52.09 o
  17   8   5       40.88      -43.73     53.12 o
  18   8   5      102.48      138.99     54.95 o
   0   9   5      968.40      921.15     52.66 o
   1   9   5      572.85      557.62     70.87 o
   2   9   5      596.10      599.07     29.88 o
   3   9   5      482.76      474.49     35.21 o
   4   9   5       93.14       38.05     57.41 o
   5   9   5      322.17      336.69     48.66 o
   6   9   5      189.76      201.84     82.60 o
   7   9   5      163.91      201.91     43.28 o
   8   9   5      140.60      165.23     28.61 o
   9   9   5        2.23       51.50     33.40 o
  10   9   5      103.90      164.83     55.93 o
  11   9   5       74.17       68.41     34.98 o
  12   9   5       13.93      157.99     33.09 o
  13   9   5       22.57      -35.15     35.95 o
  14   9   5      124.74      149.06     36.75 o
  15   9   5       21.21       24.04     36.75 o
  16   9   5        9.39      100.98     52.32 o
  17   9   5       16.14      -50.83     53.58 o
   1  10   5       66.12      152.81     50.66 o
   2  10   5      108.54      200.12     33.50 o
   3  10   5        5.16       36.34     34.08 o
   4  10   5       53.99      129.89     34.11 o
   5  10   5      353.24      361.63     30.17 o
   6  10   5      187.58      188.18     35.34 o
   7  10   5     1565.85     1557.91     59.13 o
   8  10   5      362.37      439.94     64.05 o
   9  10   5     1296.54     1355.04     87.35 o
  10  10   5      102.07       95.61     28.55 o
  11  10   5      203.74      251.17     39.25 o
  12  10   5       35.88       82.77     34.35 o
  13  10   5       31.41       50.60     36.06 o
  14  10   5       19.87      -38.35     38.35 o
  15  10   5       67.23       71.21     36.98 o
   0  11   5       49.99      -13.28     49.00 o
   1  11   5       53.47       75.18     28.17 o
   2  11   5       86.95       59.13     28.59 o
   3  11   5      124.46      138.79     41.44 o
   4  11   5      364.99      363.47     35.49 o
   5  11   5       54.55       26.98     35.08 o
   6  11   5      263.19      291.15     28.59 o
   7  11   5       38.30       49.77     28.63 o
   8  11   5        8.04      104.33     47.00 o
   9  11   5       37.21       26.02     72.01 o
  10  11   5       15.09       26.36     35.24 o
  11  11   5       41.45       17.88     43.62 o
  12  11   5       14.46       -4.34     37.12 o
  13  11   5       26.62       17.17     52.32 o
  14  11   5       20.23       65.26     53.92 o
   1  12   5        5.09      -12.15     47.63 o
   2  12   5       17.22       26.24     73.33 o
   3  12   5       11.37       35.59     25.32 o
   4  12   5       91.03       75.08     35.09 o
   5  12   5       78.82       64.94     35.53 o
   6  12   5      221.84      194.74     36.54 o
   7  12   5       81.18       49.28     36.26 o
   8  12   5      139.68      140.27     36.55 o
   9  12   5       82.43       70.64     91.76 o
  10  12   5      133.99      113.03     31.06 o
  11  12   5       45.67       71.90     47.63 o
  12  12   5       97.99       82.20     48.08 o
   0  13   5       12.38       31.14     35.26 o
   1  13   5       79.34      106.25     44.25 o
   2  13   5       49.11       73.01     37.23 o
   3  13   5       23.15       46.52     36.19 o
   4  13   5      157.55      154.98     37.24 o
   5  13   5       18.80      -10.44     33.72 o
   6  13   5        8.54       -6.67     30.48 o
   7  13   5      132.60       10.94     48.71 o
   8  13   5       14.76        7.79     30.94 o
   9  13   5        3.33      -15.33     44.25 o
  10  13   5        0.94      -22.63     39.40 o
   1  14   5       16.05       28.70     57.19 o
   2  14   5       15.25       17.38     30.69 o
   3  14   5       36.65        9.26     74.19 o
   4  14   5        9.32       69.34     38.37 o
   5  14   5       34.63       74.78     35.89 o
   6  14   5       18.09      -24.87     32.22 o
   7  14   5       26.36       18.19     61.59 o
   0   0   6       43.44       59.65     39.15 o
   2   0   6     6781.39     6126.08     54.38 o
   4   0   6    17259.38    17371.19    119.29 o
   6   0   6    32244.72    33712.35    159.48 o
   8   0   6     1466.95     1617.33     57.70 o
  10   0   6     3880.05     4023.93     68.23 o
  12   0   6      902.93      978.28     53.12 o
  14   0   6      220.74      178.60     48.54 o
  16   0   6       98.56      111.28     49.11 o
  18   0   6     1468.47     1650.99     72.58 o
  20   0   6      806.23      888.63     58.96 o
   1   1   6      207.45      236.41     24.73 o
   2   1   6      359.58      361.17     25.34 o
   3   1   6      151.69      112.08     26.97 o
   4   1   6      784.00      661.20     31.75 o
   5   1   6     2031.71     2006.77     35.42 o
   6   1   6     3601.24     3569.86     61.71 o
   7   1   6     3494.00     3449.84     49.39 o
   8   1   6     1496.51     1448.62     40.78 o
   9   1   6     2728.24     2728.40     73.39 o
  10   1   6     1818.51     1847.23     51.69 o
  11   1   6     1732.44     1781.94     43.81 o
  12   1   6      700.81      728.44     36.35 o
  13   1   6      732.96      761.60     62.85 o
  14   1   6      349.06      346.57     34.87 o
  15   1   6      122.68       90.96     37.79 o
  16   1   6      313.63      363.55     36.05 o
  17   1   6       44.55       49.38     38.67 o
  18   1   6      147.41      169.25     39.61 o
  19   1   6       73.25      131.42     40.08 o
  20   1   6       40.49       26.58     46.31 o
  21   1   6        6.67       -6.17     46.77 o
   0   2   6     2919.08     2860.87     65.71 o
   1   2   6     7104.77     7187.44     53.92 o
   2   2   6     1168.44     1142.56     33.79 o
   3   2   6    14457.04    14378.38    329.87 o
   4   2   6      636.89      578.39     27.90 o
   5   2   6     9092.96     9912.59     84.89 o
   6   2   6     2580.95     2543.03     36.12 o
   7   2   6     1753.08     1925.63     89.24 o
   8   2   6      217.53      190.56     38.74 o
   9   2   6       79.44      134.91     37.15 o
  10   2   6      332.99      352.32     78.19 o
  11   2   6      254.21      232.62     38.58 o
  12   2   6      932.25      988.84     40.98 o
  13   2   6       67.43      140.84     42.93 o
  14   2   6      117.13       74.99     36.64 o
  15   2   6      552.77      569.27     39.77 o
  16   2   6      278.73      287.91     38.64 o
  17   2   6     1085.98     1160.46     44.92 o
  18   2   6      220.88      247.00     32.59 o
  19   2   6      780.06      813.66     40.56 o
  20   2   6        8.07       10.91     40.24 o
  21   2   6      436.06      501.79     59.53 o
   1   3   6     1317.33     1436.40     42.09 o
   2   3   6     3512.66     3855.94     44.31 o
   3   3   6      633.47      672.16     39.51 o
   4   3   6      705.73      646.49     68.52 o
   5   3   6      803.73      796.37     37.38 o
   6   3   6     1230.95     1200.44     32.79 o
   7   3   6     1613.36     1550.05     33.41 o
   8   3   6     1317.42     1219.08     35.84 o
   9   3   6     1060.70     1099.85    110.25 o
  10   3   6     1343.07     1272.77     98.57 o
  11   3   6      400.03      394.03     42.67 o
  12   3   6      619.85      626.93     45.16 o
  13   3   6      837.22      890.24     50.95 o
  14   3   6     1326.31     1290.02     54.49 o
  15   3   6      614.14      632.99     51.52 o
  16   3   6      460.82      360.86     50.72 o
  17   3   6      298.79      348.95     49.57 o
  18   3   6       27.55       92.39     50.26 o
  19   3   6       30.11       88.04     36.98 o
  20   3   6       12.52       -9.39     37.78 o
   0   4   6    67188.25    70936.30    189.82 o
   1   4   6    12548.18    13970.37     69.51 o
   2   4   6     9078.00     9908.54    123.13 o
   3   4   6     1508.82     1490.47     35.64 o
   4   4   6      202.07      164.77     25.78 o
   5   4   6      415.67      597.63     91.13 o
   6   4   6        1.78       15.29     35.15 o
   7   4   6      685.43      777.66     35.54 o
   8   4   6      913.26      988.58     27.89 o
   9   4   6      106.28       89.53     34.35 o
  10   4   6      925.67      858.64     40.18 o
  11   4   6       61.60       48.20     34.57 o
  12   4   6      119.05       94.34     46.71 o
  13   4   6      869.69      802.08     51.63 o
  14   4   6      477.38      524.46     50.72 o
  15   4   6       33.20      108.76     47.85 o
  16   4   6     1483.65     1674.00     57.47 o
  17   4   6      257.20      300.98     50.14 o
  18   4   6      405.49      393.60     39.27 o
  19   4   6        9.03       18.55     52.21 o
  20   4   6      139.23      226.91     53.81 o
   1   5   6      138.09      211.08     36.31 o
   2   5   6     1147.16     1166.11     33.36 o
   3   5   6     2083.27     2155.77     73.04 o
   4   5   6     1240.66     1179.28     31.86 o
   5   5   6     2168.90     2227.73     40.36 o
   6   5   6      537.55      508.25     57.13 o
   7   5   6     1050.02     1021.03     36.29 o
   8   5   6      990.57      963.31     47.05 o
   9   5   6      510.05      477.09     32.69 o
  10   5   6      466.99      574.37     34.00 o
  11   5   6      596.14      634.36     49.34 o
  12   5   6      550.77      546.44     36.98 o
  13   5   6      654.47      709.69     37.21 o
  14   5   6      179.33      192.68     48.20 o
  15   5   6      368.13      410.89     35.83 o
  16   5   6      111.52      165.43     49.69 o
  17   5   6      104.72      148.49     50.49 o
  18   5   6       49.07      110.94     52.32 o
  19   5   6        8.74      -36.29     53.12 o
   0   6   6     1091.07     1165.35     40.18 o
   1   6   6     7840.57     8154.33     50.28 o
   2   6   6      524.59      472.76     68.63 o
   3   6   6     3227.01     3396.35     43.63 o
   4   6   6      304.07      353.59     29.28 o
   5   6   6      375.04      398.51     34.77 o
   6   6   6      412.57      455.29     47.68 o
   7   6   6      972.50      983.21     31.02 o
   8   6   6      319.28      320.41     24.68 o
   9   6   6      379.55      483.18     80.37 o
  10   6   6       16.26        7.16     27.85 o
  11   6   6       29.97      -49.00     49.80 o
  12   6   6       41.31       34.23     33.77 o
  13   6   6      261.58      319.99     49.11 o
  14   6   6       88.66      129.94     48.77 o
  15   6   6     1007.77      984.11     41.33 o
  16   6   6       39.52       42.25     35.60 o
  17   6   6      422.73      429.21     52.32 o
  18   6   6       20.27      173.67     52.78 o
  19   6   6       59.02      -21.87     38.35 o
   1   7   6      154.63      189.77     63.08 o
   2   7   6      182.06      202.63     27.30 o
   3   7   6      260.21      196.82     56.73 o
   4   7   6       31.21       46.26     27.46 o
   5   7   6      257.22      277.05     34.14 o
   6   7   6       28.77       29.12     33.08 o
   7   7   6      205.15      223.71     24.37 o
   8   7   6     2494.07     2528.07     65.89 o
   9   7   6      506.22      436.88     51.92 o
  10   7   6      759.88      751.41     30.96 o
  11   7   6      574.76      661.27     48.77 o
  12   7   6      459.62      496.18     36.75 o
  13   7   6      407.35      366.70     37.32 o
  14   7   6      216.84      228.28     35.38 o
  15   7   6       61.35       62.85     35.83 o
  16   7   6      163.67      140.70     52.78 o
  17   7   6       33.95      135.09     52.09 o
  18   7   6        6.83      150.66     53.46 o
   0   8   6     1131.67     1157.67     55.53 o
   1   8   6      299.23      286.08     29.16 o
   2   8   6     1245.79     1284.66     41.73 o
   3   8   6      252.48      235.93     34.79 o
   4   8   6     1409.10     1510.43     44.13 o
   5   8   6     1034.10     1088.05     37.09 o
   6   8   6     1934.86     2001.51     95.02 o
   7   8   6      655.42      701.51     35.95 o
   8   8   6      367.10      279.53     53.12 o
   9   8   6       90.79      101.33     34.09 o
  10   8   6       27.12        2.78     58.44 o
  11   8   6      204.53      237.14     71.72 o
  12   8   6      183.08      283.24     50.03 o
  13   8   6      109.38      137.27     48.54 o
  14   8   6      124.73      109.10     50.03 o
  15   8   6       38.97       57.24     51.86 o
  16   8   6       86.52       99.14     37.67 o
  17   8   6       35.73      134.75     53.46 o
   1   9   6       17.15       63.92     33.73 o
   2   9   6      480.04      496.97     25.56 o
   3   9   6       53.68       55.74     56.50 o
   4   9   6      224.42      330.38     33.64 o
   5   9   6      175.82      216.86     28.40 o
   6   9   6      102.57      180.33     71.10 o
   7   9   6      616.54      730.74     30.20 o
   8   9   6      215.85      205.36     28.09 o
   9   9   6      564.12      545.41     26.36 o
  10   9   6      184.46      200.96     40.13 o
  11   9   6      404.74      425.27     51.06 o
  12   9   6      222.56      299.72     47.85 o
  13   9   6       48.96      141.96     49.80 o
  14   9   6      100.10       92.62     52.09 o
  15   9   6       23.16      -44.88     50.60 o
  16   9   6        4.28      -35.72     53.12 o
   0  10   6       48.44       40.18     46.94 o
   1  10   6      194.48      217.89     28.26 o
   2  10   6      111.75      235.87     34.36 o
   3  10   6      851.11      955.07     38.37 o
   4  10   6      405.48      298.80     41.67 o
   5  10   6     1212.81     1176.09     38.84 o
   6  10   6      161.52      165.31     88.61 o
   7  10   6      207.69      255.17     66.86 o
   8  10   6        0.57        1.98     28.10 o
   9  10   6        6.79       31.36     28.04 o
  10  10   6       28.28       60.73     34.44 o
  11  10   6       78.98      108.22     27.66 o
  12  10   6        6.42      -48.23     63.77 o
  13  10   6       17.75      134.18     50.72 o
  14  10   6       14.10      115.52     52.32 o
  15  10   6       37.13       11.91     53.81 o
   1  11   6      123.43       83.28     34.64 o
   2  11   6       51.83       12.67     24.20 o
   3  11   6      117.64      129.05     42.07 o
   4  11   6       70.88       52.16     52.61 o
   5  11   6       57.33       69.76     35.03 o
   6  11   6      150.25      178.86     29.33 o
   7  11   6       70.55      130.90     84.20 o
   8  11   6      214.74      252.63     29.19 o
   9  11   6       32.91       88.36     38.18 o
  10  11   6      134.56      131.61     50.66 o
  11  11   6       11.03       38.21     37.89 o
  12  11   6       94.08      167.26     36.98 o
  13  11   6       15.23      -28.62     53.58 o
  14  11   6       35.86       70.18     55.18 o
   0  12   6      183.34      258.05     51.52 o
   1  12   6      125.82       92.91     35.53 o
   2  12   6      227.96      263.48     29.82 o
   3  12   6       86.83      115.90     32.11 o
   4  12   6      175.98      140.20     81.34 o
   5  12   6       64.08       81.64     40.36 o
   6  12   6       81.89      102.32     45.62 o
   7  12   6        9.77       55.75     76.76 o
   8  12   6       13.18      -46.65     46.65 o
   9  12   6       13.50       96.13     67.95 o
  10  12   6        5.87       18.15     38.07 o
  11  12   6        8.63       43.39     38.82 o
  12  12   6        7.67       66.08     32.21 o
   1  13   6       14.12      -13.72     36.35 o
   2  13   6       28.61       56.13     36.79 o
   3  13   6       42.18       36.01     36.95 o
   4  13   6        5.29      106.00     36.33 o
   5  13   6       68.24       47.96     36.54 o
   6  13   6       48.93       80.24     62.74 o
   7  13   6       16.07       86.33     30.90 o
   8  13   6      149.60       28.72     44.08 o
   9  13   6        7.56       68.52     31.68 o
   0  14   6       91.09       92.16     37.89 o
   1  14   6      158.29      215.23     39.10 o
   2  14   6       74.83      109.11     38.37 o
   3  14   6       60.00       90.76     33.83 o
   4  14   6       10.82       40.78     38.45 o
   5  14   6        1.28       40.81     27.43 o
   6  14   6        1.81       10.08     56.04 o
   2   0   7      142.55      196.20     31.16 o
   4   0   7     5438.58     5992.96     77.51 o
   6   0   7    11154.68    11685.62     98.92 o
   8   0   7     3184.24     3197.23     64.91 o
  10   0   7     2152.36     2180.60     58.85 o
  12   0   7      355.14      500.41     49.57 o
  14   0   7     1477.97     1594.78     57.82 o
  16   0   7     1701.96     1768.91     59.76 o
  18   0   7      618.19      704.20     55.07 o
  20   0   7       19.09       27.48     65.83 o
   0   1   7     2507.00     2501.39     43.75 o
   1   1   7     3679.27     3517.64     43.77 o
   2   1   7     2743.52     2744.86     33.73 o
   3   1   7     2457.53     2550.31     53.11 o
   4   1   7     2292.65     2353.55     55.76 o
   5   1   7     2894.81     2696.16     60.41 o
   6   1   7     3421.82     3325.40     91.65 o
   7   1   7     1978.27     1997.49     37.72 o
   8   1   7      955.95      903.53     39.03 o
   9   1   7      385.01      428.03     37.70 o
  10   1   7       84.18      115.50     32.70 o
  11   1   7      187.34      191.65     43.91 o
  12   1   7      186.89      149.29     34.13 o
  13   1   7      456.23      416.51     37.67 o
  14   1   7      293.77      280.55     38.02 o
  15   1   7      328.92      361.97     46.37 o
  16   1   7      243.31      291.60     35.16 o
  17   1   7      138.68      147.72     38.87 o
  18   1   7      157.08      164.67     40.67 o
  19   1   7      105.53      106.03     37.11 o
  20   1   7       66.94       54.65     42.76 o
   1   2   7     1532.59     1811.59     72.18 o
   2   2   7     4583.33     4708.09    190.64 o
   3   2   7     1619.08     1763.01     71.06 o
   4   2   7     2012.37     1852.48     37.48 o
   5   2   7     6055.41     5981.36    100.77 o
   6   2   7       25.06       17.85     25.36 o
   7   2   7     6747.72     6483.53    197.03 o
   8   2   7     2506.14     2640.14     40.95 o
   9   2   7     3205.02     3175.77     43.12 o
  10   2   7       58.06       43.18     36.11 o
  11   2   7     2357.41     2409.11    136.47 o
  12   2   7      708.16      711.88     39.15 o
  13   2   7      698.53      777.62     39.35 o
  14   2   7      372.21      448.11     37.95 o
  15   2   7      707.98      769.57     47.74 o
  16   2   7       25.21       32.65     39.52 o
  17   2   7      439.14      485.58     43.33 o
  18   2   7      155.84      138.77     41.19 o
  19   2   7       37.76       34.44     44.34 o
  20   2   7       13.00       41.54     45.34 o
   0   3   7     3815.83     3848.76     66.29 o
   1   3   7     7741.89     7732.68     67.32 o
   2   3   7     5281.98     5180.53    144.25 o
   3   3   7     3665.11     3695.28     47.34 o
   4   3   7     3189.33     3277.97     52.78 o
   5   3   7     3400.16     3613.15     44.16 o
   6   3   7     1637.12     1532.15     40.64 o
   7   3   7     1003.41      999.65     27.34 o
   8   3   7      347.89      334.28     37.51 o
   9   3   7      164.37      133.95     30.74 o
  10   3   7      463.80      415.36     32.38 o
  11   3   7      169.49      130.25     30.80 o
  12   3   7      206.92      204.29     40.81 o
  13   3   7      198.47      227.83     41.97 o
  14   3   7      367.94      359.03     50.14 o
  15   3   7       51.39       88.27     49.34 o
  16   3   7      122.17      122.73     49.57 o
  17   3   7      131.59      243.40     50.60 o
  18   3   7      233.32      297.78     37.67 o
  19   3   7       86.64      122.84     53.58 o
  20   3   7      117.96      167.61     55.18 o
   1   4   7     2153.11     2363.39     33.68 o
   2   4   7      724.50      825.54     43.68 o
   3   4   7      299.26      263.42     28.92 o
   4   4   7     2546.24     2541.21     50.66 o
   5   4   7      101.37      131.16     27.71 o
   6   4   7      995.21      995.65     88.21 o
   7   4   7      138.48       51.74     34.47 o
   8   4   7     2361.21     2408.20    130.63 o
   9   4   7      192.65      173.22     35.03 o
  10   4   7     3258.39     3312.17     49.69 o
  11   4   7      916.64      923.32     50.72 o
  12   4   7     4983.68     5042.50     67.20 o
  13   4   7      889.62      977.47     51.29 o
  14   4   7     1079.93     1032.08     39.04 o
  15   4   7      152.39      158.45     47.85 o
  16   4   7       55.95       60.68     48.66 o
  17   4   7       27.64       30.34     34.57 o
  18   4   7        7.77      -49.80     49.80 o
  19   4   7       33.69      -35.95     51.98 o
  20   4   7       10.71        5.84     38.58 o
   0   5   7     2195.57     2396.75     57.93 o
   1   5   7     3306.12     3359.22     39.66 o
   2   5   7     1440.22     1490.05     37.80 o
   3   5   7     2740.14     2717.70     37.33 o
   4   5   7     1146.08     1206.51     31.71 o
   5   5   7     1562.76     1562.51     77.16 o
   6   5   7      225.05      254.48     80.08 o
   7   5   7       24.81      -33.38     33.38 o
   8   5   7       39.09       59.18     26.98 o
   9   5   7       84.23       56.19     27.00 o
  10   5   7      163.14      167.72     34.46 o
  11   5   7       91.36      135.78     47.28 o
  12   5   7      110.07      118.72     48.08 o
  13   5   7       71.02      -44.76     48.54 o
  14   5   7        5.87      108.65     48.89 o
  15   5   7      124.17      217.52     49.11 o
  16   5   7      141.69      164.06     49.80 o
  17   5   7      264.82      328.69     37.21 o
  18   5   7      119.23      113.80     52.55 o
  19   5   7      273.23      211.45     55.53 o
   1   6   7      345.92      398.22     69.55 o
   2   6   7      397.88      387.14     50.60 o
   3   6   7      795.43      849.28     28.04 o
   4   6   7      114.14       64.14     34.64 o
   5   6   7      369.56      449.00     69.49 o
   6   6   7      191.98      198.67     34.69 o
   7   6   7      664.76      690.02     82.49 o
   8   6   7      820.94      904.73     76.08 o
   9   6   7     1677.87     1783.18     40.15 o
  10   6   7      334.10      254.90     35.38 o
  11   6   7     3367.44     3462.03     48.31 o
  12   6   7      204.94      100.98     47.63 o
  13   6   7     1178.71     1239.99     40.41 o
  14   6   7      206.19      145.51     36.98 o
  15   6   7       42.84      -11.68     36.41 o
  16   6   7        1.71      -50.95     50.95 o
  17   6   7       34.97        0.23     52.32 o
  18   6   7       27.47       -9.50     37.67 o
  19   6   7       13.00       24.27     55.53 o
   0   7   7     2460.99     2419.53     58.39 o
   1   7   7     2296.78     2374.10     94.62 o
   2   7   7     1902.07     2038.45     49.63 o
   3   7   7      539.00      505.65     29.33 o
   4   7   7     1645.56     1800.79     39.28 o
   5   7   7      833.40      850.17     58.50 o
   6   7   7      143.23      197.08     28.10 o
   7   7   7      186.72      105.28     33.68 o
   8   7   7       37.36       70.73     27.06 o
   9   7   7      173.25      158.52     46.42 o
  10   7   7        2.39      103.14     60.73 o
  11   7   7       63.76       86.43     34.63 o
  12   7   7        9.74       34.57     48.43 o
  13   7   7       17.81       36.75     35.49 o
  14   7   7        5.47      -32.28     36.41 o
  15   7   7       96.16      197.26     36.52 o
  16   7   7       45.35       85.41     37.55 o
  17   7   7       24.72       43.96     52.43 o
  18   7   7       86.00       84.15     37.67 o
   1   8   7       96.41      117.02     87.24 o
   2   8   7       60.96       69.17     37.09 o
   3   8   7      412.03      429.99     43.28 o
   4   8   7     1000.07     1091.25     36.83 o
   5   8   7      328.87      344.80     29.45 o
   6   8   7     1571.96     1617.98     33.13 o
   7   8   7      616.78      610.08     30.16 o
   8   8   7      607.44      627.58     60.91 o
   9   8   7      219.66      245.87     78.65 o
  10   8   7      493.64      512.03     30.67 o
  11   8   7       44.06      117.34     28.62 o
  12   8   7      283.87      339.22     50.95 o
  13   8   7      118.85       88.73     50.03 o
  14   8   7      167.26      140.93     51.63 o
  15   8   7       26.06       12.82     51.06 o
  16   8   7       70.65       42.47     53.01 o
  17   8   7       80.08      153.18     38.24 o
   0   9   7      413.10      453.13     37.21 o
   1   9   7      271.91      331.25     24.60 o
   2   9   7      247.00      280.90     34.32 o
   3   9   7      686.80      695.48     36.02 o
   4   9   7      221.74      260.37     36.35 o
   5   9   7      710.51      735.26     37.15 o
   6   9   7      130.06      106.62     34.55 o
   7   9   7      229.97      309.00     27.99 o
   8   9   7       37.17       31.55     54.21 o
   9   9   7       10.40      108.65     71.10 o
  10   9   7      128.55      139.84     25.17 o
  11   9   7       15.50       23.51     34.61 o
  12   9   7       31.42       78.31     35.95 o
  13   9   7       63.30      133.60     36.06 o
  14   9   7       58.76      134.52     36.52 o
  15   9   7       72.64       47.85     37.67 o
  16   9   7       15.40       71.32     37.78 o
   1  10   7        3.47      -37.81     62.11 o
   2  10   7       65.96      108.80     36.01 o
   3  10   7       88.65       42.40     23.89 o
   4  10   7       94.75       88.28     35.20 o
   5  10   7      259.91      349.95     68.75 o
   6  10   7      109.89      108.98     34.63 o
   7  10   7      440.84      387.05     30.18 o
   8  10   7      127.82      276.56     49.63 o
   9  10   7      241.16      211.20     35.74 o
  10  10   7       57.18       89.79     42.53 o
  11  10   7       82.85       58.25     36.08 o
  12  10   7       28.58       43.30     29.24 o
  13  10   7       62.18       46.14     51.29 o
  14  10   7       22.00       92.96     54.27 o
  15  10   7       98.77      169.09     54.04 o
   0  11   7      711.29      701.45     40.18 o
   1  11   7       58.20      119.49     34.16 o
   2  11   7      185.39      266.06     71.95 o
   3  11   7      164.93      207.94     28.81 o
   4  11   7       46.89       96.25     35.11 o
   5  11   7      100.79      121.71     25.09 o
   6  11   7       82.02       34.42     28.76 o
   7  11   7       32.71      -13.63     35.25 o
   8  11   7       76.03      214.79     70.41 o
   9  11   7        1.46      -39.33    113.17 o
  10  11   7        9.46       90.80     29.50 o
  11  11   7        7.02       38.65     48.77 o
  12  11   7       25.60       75.15     38.52 o
  13  11   7       24.55       82.54     52.43 o
   1  12   7       43.17       52.73     58.10 o
   2  12   7       66.23       32.99     24.75 o
   3  12   7      138.24      129.51     36.26 o
   4  12   7      101.61      101.61     36.83 o
   5  12   7       58.53       60.89     25.38 o
   6  12   7       96.37       88.49     30.34 o
   7  12   7       63.90       50.18     30.85 o
   8  12   7      108.83      153.14    155.81 o
   9  12   7       58.48      107.71     56.96 o
  10  12   7       56.78      114.00     51.29 o
  11  12   7        6.29      102.37     66.86 o
   0  13   7       18.08      -53.01     53.01 o
   1  13   7      133.54      135.13     44.31 o
   2  13   7       12.41        5.95     37.12 o
   3  13   7       59.55      103.42     37.16 o
   4  13   7       42.41       97.23     30.47 o
   5  13   7       20.05       -5.64     59.88 o
   6  13   7       63.62       37.83     27.24 o
   7  13   7       16.64       88.05     31.08 o
   8  13   7        7.23       36.42     61.42 o
   9  13   7        2.35      104.07     55.30 o
   1  14   7        5.71       -0.68     31.92 o
   2  14   7        6.96      -34.65    105.50 o
   3  14   7        9.51      -41.79    102.64 o
   4  14   7        8.91      -31.61     31.61 o
   0   0   8     9131.88     8680.84     82.66 o
   2   0   8     7258.05     7422.77     52.24 o
   4   0   8     3884.57     4039.15     66.40 o
   6   0   8     1515.21     1550.47     54.84 o
   8   0   8       25.06       33.09     46.82 o
  10   0   8       39.72       54.27     47.17 o
  12   0   8       21.35       65.03     46.71 o
  14   0   8      222.71      204.47     50.26 o
  16   0   8      865.89      897.11     54.95 o
  18   0   8      814.95      831.05     57.47 o
  20   0   8      141.41      131.54     67.89 o
   1   1   8     1523.05     1496.03     21.94 o
   2   1   8     1622.88     1575.24     45.67 o
   3   1   8     2322.96     2433.37     45.09 o
   4   1   8     2004.70     2084.58     57.97 o
   5   1   8     2336.14     2270.39     73.97 o
   6   1   8     1570.24     1581.37     39.25 o
   7   1   8      975.62     1033.98     90.73 o
   8   1   8     1020.44     1010.17    114.83 o
   9   1   8     1413.72     1395.89     40.19 o
  10   1   8     1215.37     1228.90     85.12 o
  11   1   8     1311.20     1269.44     46.65 o
  12   1   8     1225.25     1278.62     63.48 o
  13   1   8      906.19      948.07     38.24 o
  14   1   8      577.06      552.00     81.80 o
  15   1   8      644.56      636.97     37.51 o
  16   1   8      147.86      165.14     34.50 o
  17   1   8       70.60       81.51     39.14 o
  18   1   8       72.14      102.92     39.87 o
  19   1   8       12.92       25.97     40.69 o
  20   1   8       41.49      129.64     68.63 o
   0   2   8     5504.44     6075.27     73.39 o
   1   2   8     3434.69     3584.09     46.06 o
   2   2   8      797.86      942.40     31.21 o
   3   2   8     4099.51     4086.14     95.46 o
   4   2   8     4369.04     4464.64    109.57 o
   5   2   8     1107.36     1111.34     30.86 o
   6   2   8      589.57      663.14     40.55 o
   7   2   8     2121.61     2063.04     42.26 o
   8   2   8      765.40      759.84     37.20 o
   9   2   8      179.10      200.81     33.71 o
  10   2   8      901.29      858.56     76.30 o
  11   2   8       85.65       57.69     37.07 o
  12   2   8      147.60      170.06     36.57 o
  13   2   8      204.32      216.88     37.16 o
  14   2   8      455.53      473.05     38.26 o
  15   2   8      639.30      590.74     40.05 o
  16   2   8      393.89      456.10     70.87 o
  17   2   8      520.81      527.00     43.33 o
  18   2   8        9.58       25.47     43.74 o
  19   2   8      359.46      355.49     48.09 o
  20   2   8      137.90      134.41     57.59 o
   1   3   8      356.49      391.29     26.03 o
   2   3   8     1516.04     1569.92     57.30 o
   3   3   8     1429.05     1518.13     38.13 o
   4   3   8     2513.08     2587.30     40.95 o
   5   3   8     1143.38     1127.63     32.44 o
   6   3   8     2439.60     2450.07     84.20 o
   7   3   8     1673.85     1648.48     62.74 o
   8   3   8     2090.25     2042.63     58.64 o
   9   3   8     1475.45     1461.11    193.59 o
  10   3   8      741.17      738.40     73.67 o
  11   3   8      820.30      710.89     41.91 o
  12   3   8      939.02      958.39     78.48 o
  13   3   8      876.27      821.74     38.01 o
  14   3   8     1188.80     1103.76     69.61 o
  15   3   8      324.27      452.67     49.00 o
  16   3   8      215.16      251.75     50.37 o
  17   3   8      127.81      169.32     51.52 o
  18   3   8       48.85       93.19     51.98 o
  19   3   8       45.65       79.57     54.15 o
   0   4   8     8081.37     8484.04     76.71 o
   1   4   8     2675.16     2886.69     95.77 o
   2   4   8     2068.11     1983.66     34.41 o
   3   4   8      193.55      254.67     34.24 o
   4   4   8     2157.63     2223.00     57.99 o
   5   4   8      593.32      583.38     35.37 o
   6   4   8     2113.22     2241.62     71.38 o
   7   4   8      371.68      417.74     44.82 o
   8   4   8      300.18      316.51     49.23 o
   9   4   8      449.52      485.40     29.92 o
  10   4   8      197.10      202.07     35.03 o
  11   4   8      118.08       87.92     47.97 o
  12   4   8      508.87      596.35     50.14 o
  13   4   8       63.31       84.15     34.35 o
  14   4   8       60.13       44.31     49.57 o
  15   4   8      192.97      196.57     49.46 o
  16   4   8      216.95      255.87     35.49 o
  17   4   8       91.39       75.67     51.52 o
  18   4   8      130.92       52.89     53.35 o
  19   4   8        0.22       -7.21     53.92 o
   1   5   8        2.37      -11.09     50.32 o
   2   5   8       90.13      107.05     26.96 o
   3   5   8      171.40      146.40     23.71 o
   4   5   8       39.21       68.61     27.15 o
   5   5   8       12.88       57.20     42.47 o
   6   5   8      870.30      835.00     30.37 o
   7   5   8     2010.94     2096.10     40.25 o
   8   5   8     1300.28     1229.66     65.37 o
   9   5   8     3658.50     3617.02     74.99 o
  10   5   8      719.91      669.62     48.89 o
  11   5   8      544.74      524.00     36.75 o
  12   5   8      506.18      416.38     50.26 o
  13   5   8      249.04      281.06     35.03 o
  14   5   8      179.89      238.82     48.66 o
  15   5   8      334.56      439.85     51.75 o
  16   5   8       44.18       85.06     51.06 o
  17   5   8      216.43      136.35     36.64 o
  18   5   8       18.14       96.63     52.21 o
  19   5   8        5.57        6.75     55.07 o
   0   6   8      450.67      441.57     35.83 o
   1   6   8     3284.33     3365.42     70.75 o
   2   6   8      290.27      283.80     29.65 o
   3   6   8      980.75      992.12     32.46 o
   4   6   8      797.02      805.70     29.08 o
   5   6   8     1000.03     1066.88     44.88 o
   6   6   8      558.00      588.25     29.27 o
   7   6   8      331.45      371.97     35.01 o
   8   6   8       70.78      112.12     28.42 o
   9   6   8       36.47       16.09     44.82 o
  10   6   8      644.21      706.19     36.28 o
  11   6   8      305.43      299.72     36.64 o
  12   6   8       86.86       65.71     48.66 o
  13   6   8       46.02       48.77     35.26 o
  14   6   8      266.65      425.20     36.64 o
  15   6   8      116.13      220.96     35.83 o
  16   6   8       18.13       86.44     36.41 o
  17   6   8       73.58      173.45     52.43 o
  18   6   8       13.34       29.42     38.47 o
   1   7   8      188.22      250.28     63.37 o
   2   7   8      423.31      413.73     34.83 o
   3   7   8      215.16      200.85     28.23 o
   4   7   8      105.96      122.53     57.82 o
   5   7   8      143.23      153.39     27.38 o
   6   7   8     1455.58     1481.14     32.50 o
   7   7   8      698.53      683.18     30.94 o
   8   7   8     2316.21     2477.15     80.03 o
   9   7   8      499.14      471.96     29.99 o
  10   7   8      816.88      894.04     48.26 o
  11   7   8      259.17      298.68     67.83 o
  12   7   8      333.95      302.81     50.03 o
  13   7   8      217.84      297.78     35.95 o
  14   7   8      122.39      165.77     50.37 o
  15   7   8       95.91      128.68     51.06 o
  16   7   8      136.14      194.85     37.44 o
  17   7   8       44.51       86.32     53.69 o
   0   8   8     1105.54     1104.67     39.73 o
   1   8   8      199.86      180.70     24.93 o
   2   8   8      668.57      746.26     35.21 o
   3   8   8      226.00      217.49     44.94 o
   4   8   8      340.37      335.05     35.13 o
   5   8   8      476.04      489.84     34.52 o
   6   8   8      483.68      495.25     29.13 o
   7   8   8      390.19      437.42     56.44 o
   8   8   8      162.84      169.50     70.47 o
   9   8   8      149.62      180.61     34.70 o
  10   8   8       13.37       69.47     45.45 o
  11   8   8      142.62      159.91     30.85 o
  12   8   8        2.49      223.02     47.85 o
  13   8   8        7.75      116.89     36.06 o
  14   8   8       59.45       66.52     35.95 o
  15   8   8       27.61       32.06     36.52 o
  16   8   8      135.60      101.09     40.30 o
   1   9   8       76.13       72.12     60.68 o
   2   9   8      192.13      244.95     34.03 o
   3   9   8      326.50      325.18     50.43 o
   4   9   8      190.35      148.67     24.69 o
   5   9   8      193.01      157.51     40.07 o
   6   9   8      100.70      145.65     27.59 o
   7   9   8      234.92      292.28     28.40 o
   8   9   8      110.86       66.02     41.79 o
   9   9   8      465.53      576.90     40.93 o
  10   9   8       45.00       67.63     34.87 o
  11   9   8      220.20      189.79     37.04 o
  12   9   8       35.82      158.91     50.95 o
  13   9   8      130.42       81.40     52.21 o
  14   9   8       62.52       70.64     38.01 o
  15   9   8       73.98       12.02     37.21 o
   0  10   8      177.74      179.51     34.46 o
   1  10   8      516.05      616.55     65.60 o
   2  10   8      143.75      144.05     49.63 o
   3  10   8      278.04      284.94     72.35 o
   4  10   8       94.59       98.15     37.44 o
   5  10   8      129.35      127.35     37.32 o
   6  10   8       36.14      152.69     34.44 o
   7  10   8       26.35        4.25     27.66 o
   8  10   8        0.35      -24.62     36.01 o
   9  10   8        1.24       -1.22     28.20 o
  10  10   8        6.27        5.50     66.69 o
  11  10   8        2.23       63.97     66.12 o
  12  10   8        0.58       40.57     36.75 o
  13  10   8        2.67      -36.75     36.75 o
  14  10   8        5.77       27.82     38.35 o
   1  11   8        1.54       38.82     41.44 o
   2  11   8      129.23      117.14     35.38 o
   3  11   8       19.20       91.56     35.37 o
   4  11   8      243.39      257.41     37.44 o
   5  11   8       25.93       82.73     35.38 o
   6  11   8       61.82       41.06     24.41 o
   7  11   8       79.08       65.67     28.92 o
   8  11   8       20.59       72.02     35.28 o
   9  11   8       49.38       87.03     34.17 o
  10  11   8       80.88       96.67     68.40 o
  11  11   8       18.48      122.23     37.79 o
  12  11   8      239.47      237.20     49.63 o
   0  12   8       73.76      164.86     50.03 o
   1  12   8       71.99       91.99     29.79 o
   2  12   8       84.05       82.32     36.02 o
   3  12   8       64.11       35.40     38.58 o
   4  12   8      112.23      116.38     29.84 o
   5  12   8       42.82       52.33     29.52 o
   6  12   8       26.59       57.57     72.07 o
   7  12   8        1.58       25.11     44.53 o
   8  12   8       21.50       69.51     57.01 o
   9  12   8       26.39      -26.61     66.00 o
  10  12   8       12.45       67.96     49.80 o
   1  13   8        5.38       -4.38     31.62 o
   2  13   8        2.72      -53.68     60.91 o
   3  13   8       70.62       57.79     30.33 o
   4  13   8        2.13        4.51     41.39 o
   5  13   8       50.59       14.06     74.47 o
   6  13   8       33.40       34.57     37.49 o
   7  13   8       11.53        7.05     43.79 o
   0  14   8       26.20      109.56     54.61 o
   1  14   8       23.57       90.29     32.47 o
   2  14   8       25.60      -29.08     29.08 o
   2   0   9     3320.55     3160.77     40.08 o
   4   0   9     3861.15     3430.78     54.61 o
   6   0   9      707.17      688.29     38.12 o
   8   0   9      160.27      216.61     47.28 o
  10   0   9      765.12      724.81     50.60 o
  12   0   9     1461.96     1472.85     55.53 o
  14   0   9     1051.89      988.47     56.56 o
  16   0   9      311.83      366.93     51.86 o
  18   0   9       10.62       43.73     51.06 o
   0   1   9     6800.86     6241.91    137.67 o
   1   1   9     4890.19     4555.94     43.03 o
   2   1   9     3585.50     3375.27     47.79 o
   3   1   9     3605.69     3358.59     32.01 o
   4   1   9     1053.67     1030.87     28.94 o
   5   1   9      312.66      297.33     24.67 o
   6   1   9      324.42      288.25     34.99 o
   7   1   9      294.14      301.74     43.73 o
   8   1   9      651.28      664.86     34.97 o
   9   1   9      514.78      469.94     52.78 o
  10   1   9      380.26      405.80     42.42 o
  11   1   9      247.23      235.49     28.58 o
  12   1   9       18.30       42.45     36.83 o
  13   1   9      316.98      290.52     38.67 o
  14   1   9      453.26      423.41     45.45 o
  15   1   9      624.67      642.35     37.88 o
  16   1   9      291.29      304.12     36.39 o
  17   1   9      204.93      236.09     40.23 o
  18   1   9      141.84      210.72     41.54 o
  19   1   9      151.76      146.47     42.46 o
   1   2   9      559.95      441.32     50.60 o
   2   2   9      612.66      491.40     41.18 o
   3   2   9     1031.24     1031.34     29.16 o
   4   2   9      564.48      592.64     37.71 o
   5   2   9     3325.56     3432.58     99.52 o
   6   2   9       17.65       43.32     20.99 o
   7   2   9     1374.77     1216.56     52.38 o
   8   2   9     1280.33     1166.13     66.86 o
   9   2   9      596.10      527.45     29.62 o
  10   2   9      116.38       84.86     37.62 o
  11   2   9      768.86      759.68     40.87 o
  12   2   9      706.79      728.89     54.21 o
  13   2   9      500.91      469.62     33.03 o
  14   2   9       25.89       60.36     43.85 o
  15   2   9      604.34      562.85     40.78 o
  16   2   9      148.55      161.17     39.25 o
  17   2   9       53.69       76.25     41.19 o
  18   2   9       42.36       80.93     43.91 o
  19   2   9       13.28       -2.93     47.95 o
   0   3   9     3261.18     3373.88     60.68 o
   1   3   9     1288.30     1322.88     28.46 o
   2   3   9     1877.29     1896.02     67.83 o
   3   3   9      968.85      907.41     36.43 o
   4   3   9     1931.98     2090.53     40.93 o
   5   3   9     1595.61     1594.87     44.08 o
   6   3   9     1287.93     1206.34     30.62 o
   7   3   9     1193.70     1161.28     85.20 o
   8   3   9      298.10      269.23     21.84 o
   9   3   9       97.95      106.19     34.00 o
  10   3   9       35.94        3.58     32.66 o
  11   3   9       26.33       26.00     36.35 o
  12   3   9       98.64      141.24     36.32 o
  13   3   9      258.08      208.31     32.70 o
  14   3   9       35.11       38.88     41.07 o
  15   3   9       82.10      170.24     49.00 o
  16   3   9      217.17      293.43     50.83 o
  17   3   9      118.72      120.10     51.06 o
  18   3   9      202.37      178.37     53.35 o
  19   3   9       40.59       39.96     38.81 o
   1   4   9      111.03      120.02     44.36 o
   2   4   9       37.60        6.49     27.17 o
   3   4   9      227.41      251.99     26.16 o
   4   4   9       54.94      112.84     27.66 o
   5   4   9       89.30       64.55     24.61 o
   6   4   9      952.17      934.05     27.55 o
   7   4   9       27.62        1.32     51.92 o
   8   4   9     1822.03     1839.46    118.09 o
   9   4   9      189.06      230.31     25.06 o
  10   4   9     2149.38     2359.66     56.78 o
  11   4   9      455.56      487.71     35.49 o
  12   4   9      772.26      715.07     52.32 o
  13   4   9       33.31       63.08     48.89 o
  14   4   9       10.49       19.46     48.20 o
  15   4   9      108.98      132.12     49.57 o
  16   4   9       11.27       67.20     49.46 o
  17   4   9       69.83      248.09     52.21 o
  18   4   9      118.35      143.22     52.43 o
  19   4   9        2.54      -54.49     54.49 o
   0   5   9      561.71      461.60     37.55 o
   1   5   9     1093.02     1090.68     80.08 o
   2   5   9     1236.66     1173.36     39.33 o
   3   5   9     4129.74     4189.56     98.23 o
   4   5   9     1667.33     1545.59    102.18 o
   5   5   9     3019.14     3049.36     37.16 o
   6   5   9      747.27      755.47     32.86 o
   7   5   9       46.03       22.87     27.27 o
   8   5   9      102.99      107.37     34.40 o
   9   5   9       20.39       36.13    119.64 o
  10   5   9       88.86      140.24     33.89 o
  11   5   9      128.85       93.53     48.08 o
  12   5   9      143.37      205.62     48.54 o
  13   5   9       61.27      232.98     49.80 o
  14   5   9       23.23       30.68     34.57 o
  15   5   9       24.81       27.82     34.57 o
  16   5   9       22.03      -35.15     35.26 o
  17   5   9       30.98        4.24     53.69 o
  18   5   9       44.13      134.63     54.84 o
   1   6   9     1511.65     1507.03     37.72 o
   2   6   9     1923.88     1991.11     64.74 o
   3   6   9      227.93      292.29     44.94 o
   4   6   9        1.75       -3.66     27.32 o
   5   6   9      448.11      411.14     24.86 o
   6   6   9      107.52      118.22     24.49 o
   7   6   9     1617.99     1698.93     92.73 o
   8   6   9      380.22      398.95     87.07 o
   9   6   9     1064.03     1002.56     55.87 o
  10   6   9      124.23      169.85     27.83 o
  11   6   9      636.78      766.82     50.95 o
  12   6   9      196.32      173.33     48.20 o
  13   6   9      343.88      265.15     51.29 o
  14   6   9        4.80       -8.47     35.03 o
  15   6   9       59.99      -12.48     36.64 o
  16   6   9        2.67      -14.88     36.41 o
  17   6   9       28.06       82.54     54.15 o
   0   7   9      328.43      342.31     48.08 o
   1   7   9      540.35      571.89     34.88 o
   2   7   9      953.06      933.23    122.33 o
   3   7   9      283.70      332.62     28.76 o
   4   7   9     1209.65     1253.03     36.86 o
   5   7   9      357.24      302.34     29.14 o
   6   7   9      904.37      831.00    110.76 o
   7   7   9      108.10       89.67     33.86 o
   8   7   9      160.78      202.90     98.34 o
   9   7   9       13.98       54.94     61.76 o
  10   7   9      111.14       99.88     83.17 o
  11   7   9       38.88      165.84     34.08 o
  12   7   9       11.53       45.68     33.77 o
  13   7   9       18.14       97.88     51.06 o
  14   7   9       36.69      129.71     49.34 o
  15   7   9       22.59       21.64     52.55 o
  16   7   9       29.55        8.93     53.58 o
  17   7   9       44.20      113.45     38.92 o
   1   8   9       12.23       36.66     26.79 o
   2   8   9      218.82      208.81     34.56 o
   3   8   9       64.16       30.41     26.75 o
   4   8   9      385.53      333.93     24.97 o
   5   8   9      207.93      212.00     49.97 o
   6   8   9      376.76      403.76     60.10 o
   7   8   9      274.59      253.59     28.24 o
   8   8   9      138.53      195.82     27.85 o
   9   8   9       39.36       61.50     61.82 o
  10   8   9      136.48      149.21     28.29 o
  11   8   9       37.85       42.90     72.13 o
  12   8   9      222.39      252.67     35.72 o
  13   8   9       52.60       83.35     51.75 o
  14   8   9       72.40       58.96     52.66 o
  15   8   9       47.81       93.42     53.35 o
  16   8   9       75.63      -39.50     55.41 o
   0   9   9      157.03      169.78     49.57 o
   1   9   9      764.69      736.52     36.29 o
   2   9   9      152.74      176.81     52.15 o
   3   9   9      386.08      385.47     61.31 o
   4   9   9      112.07      216.26     34.10 o
   5   9   9      179.67      213.42     24.27 o
   6   9   9       62.48      107.54     34.13 o
   7   9   9       42.03      111.71     28.38 o
   8   9   9       22.93       21.46     36.75 o
   9   9   9      156.69      188.52     28.16 o
  10   9   9       11.27       28.46     25.05 o
  11   9   9       17.79       38.07     35.70 o
  12   9   9        3.90      -26.37     26.37 o
  13   9   9       79.84      120.21     36.86 o
  14   9   9        9.50      153.30     54.04 o
  15   9   9       90.64       74.76     54.84 o
   1  10   9       38.29       25.80     39.38 o
   2  10   9       23.01        4.82     42.99 o
   3  10   9      229.47      254.66     64.74 o
   4  10   9      148.50      245.02     56.27 o
   5  10   9      244.20      290.19     33.77 o
   6  10   9      100.29      187.94     45.91 o
   7  10   9       18.71       74.02     34.68 o
   8  10   9       18.34        3.93     34.84 o
   9  10   9       10.10       46.41     35.54 o
  10  10   9       11.22       97.43    113.63 o
  11  10   9       92.82       87.14     91.65 o
  12  10   9       23.52      -32.35     69.32 o
  13  10   9      113.92      108.88     54.04 o
   0  11   9      765.06      643.75     40.18 o
   1  11   9       66.68       59.52     28.95 o
   2  11   9      347.08      333.54     37.21 o
   3  11   9       37.07       72.27     39.15 o
   4  11   9       20.48       11.06     36.12 o
   5  11   9       43.03      -31.38     35.66 o
   6  11   9        7.25        4.69     47.28 o
   7  11   9       26.22       -9.00     29.18 o
   8  11   9       45.45       47.15     29.54 o
   9  11   9        2.23       78.05     47.97 o
  10  11   9       42.59       81.23     45.74 o
  11  11   9       15.14       34.87     56.16 o
  12  11   9        3.56      -39.15     39.15 o
   1  12   9       16.17       25.75     30.15 o
   2  12   9       40.85       79.32     30.45 o
   3  12   9       64.34       60.55     30.58 o
   4  12   9       32.97       18.54     38.64 o
   5  12   9       11.08      -17.95     61.42 o
   6  12   9       13.17      -31.11     31.11 o
   7  12   9       13.66       41.59     91.47 o
   8  12   9       51.41      126.28     38.45 o
   9  12   9       28.67       -5.81     46.08 o
   0  13   9       41.28       49.69     37.55 o
   1  13   9      134.33      161.88     33.60 o
   2  13   9        7.32        2.81     35.89 o
   3  13   9       23.44       84.24     52.32 o
   4  13   9       29.32       12.72     37.68 o
   5  13   9       30.04       37.03     31.64 o
   6  13   9       15.88       59.52     31.98 o
   0   0  10     3340.95     3290.76     60.22 o
   2   0  10     2661.62     2440.60    126.22 o
   4   0  10      146.70       56.56     35.49 o
   6   0  10       30.31       13.17     46.37 o
   8   0  10      248.75      219.93     46.48 o
  10   0  10      604.82      587.42     49.69 o
  12   0  10       27.55       -5.15     47.05 o
  14   0  10      689.41      720.68     53.01 o
  16   0  10      783.51      686.91     55.98 o
  18   0  10       75.51      125.70     52.21 o
   1   1  10     2457.47     2502.61     54.63 o
   2   1  10     2967.64     3008.44     28.88 o
   3   1  10     3978.80     3864.31     80.58 o
   4   1  10     2090.84     2156.75     32.74 o
   5   1  10     1509.48     1481.20     27.75 o
   6   1  10      548.22      520.19     34.48 o
   7   1  10      210.81      258.38     33.55 o
   8   1  10      218.62      189.86     33.99 o
   9   1  10      269.63      239.59     41.79 o
  10   1  10      645.66      612.91     58.56 o
  11   1  10      854.11      896.54     37.36 o
  12   1  10      979.98     1000.69     42.02 o
  13   1  10      933.11     1028.22     41.84 o
  14   1  10      848.39      804.95     38.73 o
  15   1  10      741.93      733.69     56.16 o
  16   1  10      144.86      103.11     40.17 o
  17   1  10       56.13       42.56     35.74 o
  18   1  10        4.03       27.41     41.07 o
  19   1  10        4.85       44.72     44.82 o
   0   2  10       45.32       -4.69     34.69 o
   1   2  10     2073.51     1942.31     34.10 o
   2   2  10       13.36       83.89     46.63 o
   3   2  10      697.12      631.95     23.35 o
   4   2  10       61.59       30.46     22.88 o
   5   2  10      476.96      501.44     24.92 o
   6   2  10      226.71      239.81     28.08 o
   7   2  10      647.19      612.25     64.40 o
   8   2  10      305.76      341.17     34.34 o
   9   2  10       69.73       35.73     52.09 o
  10   2  10        8.40       10.70     33.67 o
  11   2  10        2.14      -33.76     33.76 o
  12   2  10       47.55      109.38     34.48 o
  13   2  10      442.53      412.59     39.38 o
  14   2  10      220.74      249.07     38.83 o
  15   2  10      218.99      188.03     39.37 o
  16   2  10       28.73       81.58     38.50 o
  17   2  10      145.85      148.10     43.59 o
  18   2  10       36.03       35.18     45.24 o
  19   2  10       28.21       14.31     56.33 o
   1   3  10       24.11       16.75     47.40 o
   2   3  10       22.05       48.10     27.32 o
   3   3  10      287.40      272.46     42.82 o
   4   3  10      714.09      789.17     52.55 o
   5   3  10      953.19     1031.30     49.57 o
   6   3  10     1089.76     1156.22     90.10 o
   7   3  10      717.91      664.34     40.43 o
   8   3  10     2778.08     2497.82    208.94 o
   9   3  10      914.92      875.78     82.77 o
  10   3  10     1002.22     1053.30     88.55 o
  11   3  10      730.85      691.83     72.35 o
  12   3  10      456.46      453.48     45.45 o
  13   3  10      351.29      326.01     39.25 o
  14   3  10      248.89      298.54     41.28 o
  15   3  10       86.37       85.18     35.83 o
  16   3  10      179.94      204.36     51.40 o
  17   3  10       38.42       24.16     51.52 o
  18   3  10       74.45      -40.53     51.98 o
   0   4  10       20.07       42.25     46.71 o
   1   4  10       17.66      -29.54     33.39 o
   2   4  10      909.52      900.21     36.18 o
   3   4  10       75.88       40.98     72.01 o
   4   4  10     1465.93     1551.03     37.56 o
   5   4  10       30.38       47.81     44.36 o
   6   4  10     1299.73     1268.52     40.87 o
   7   4  10      240.12      209.05     56.16 o
   8   4  10       52.90       42.22     51.86 o
   9   4  10      135.10       69.49     49.46 o
  10   4  10      560.82      571.74     50.14 o
  11   4  10        6.15        7.33     47.97 o
  12   4  10       80.58      191.65     48.54 o
  13   4  10       36.54       44.08     34.46 o
  14   4  10        3.08       11.91     47.74 o
  15   4  10       71.08      160.97     50.60 o
  16   4  10       46.04       44.76     50.03 o
  17   4  10       12.27      -37.55     37.55 o
  18   4  10       95.26       88.38     54.27 o
   1   5  10      348.63      373.99     87.18 o
   2   5  10      278.91      344.32     36.58 o
   3   5  10      741.09      740.62     52.95 o
   4   5  10       84.56       59.26     66.92 o
   5   5  10       23.40      119.75     27.00 o
   6   5  10      548.34      630.24     35.15 o
   7   5  10     3129.00     3394.71    150.61 o
   8   5  10     1478.82     1328.69     97.71 o
   9   5  10     2741.96     2651.81    133.03 o
  10   5  10      647.18      608.49     49.92 o
  11   5  10      466.94      428.17     49.57 o
  12   5  10      189.29      218.32     36.18 o
  13   5  10      209.99      135.32     49.23 o
  14   5  10       89.60      104.64     35.26 o
  15   5  10      209.63      237.21     38.12 o
  16   5  10       53.26      121.58     37.21 o
  17   5  10       82.41      145.63     53.92 o
  18   5  10       65.34      170.47     54.95 o
   0   6  10     3275.63     3139.30     57.93 o
   1   6  10     1694.06     1694.16     44.76 o
   2   6  10      108.00      157.09     33.64 o
   3   6  10       44.18       62.64     23.11 o
   4   6  10       53.02       72.70     37.04 o
   5   6  10      657.38      646.35     27.76 o
   6   6  10       51.59       99.45     71.38 o
   7   6  10       68.95       14.68     41.90 o
   8   6  10       61.97       41.62     74.24 o
   9   6  10       44.08       81.48     44.36 o
  10   6  10       79.25       41.08     50.66 o
  11   6  10      336.08      457.14     50.83 o
  12   6  10        0.69      -49.34     49.34 o
  13   6  10       70.16      202.75     50.72 o
  14   6  10      137.99       91.13     36.06 o
  15   6  10       30.56      -19.35     36.52 o
  16   6  10       26.18       20.15     37.78 o
  17   6  10      119.52       84.15     55.64 o
   1   7  10        1.97       -2.95     26.79 o
   2   7  10       65.09       59.41     33.50 o
   3   7  10       35.43        9.58     28.09 o
   4   7  10      107.06       97.11     32.06 o
   5   7  10      225.80      251.14     33.76 o
   6   7  10      799.67      799.97     34.40 o
   7   7  10      309.32      299.05     29.47 o
   8   7  10      714.80      737.30     30.13 o
   9   7  10      206.42      195.38     29.08 o
  10   7  10      804.47      943.71     36.88 o
  11   7  10      185.55      298.65     35.77 o
  12   7  10      164.60      186.61     35.83 o
  13   7  10       30.74        1.49     50.72 o
  14   7  10       65.59      174.82     52.32 o
  15   7  10       30.38       36.29     51.98 o
  16   7  10       81.43      -54.49     54.49 o
   0   8  10      665.55      722.97     49.57 o
   1   8  10       97.42       92.58     24.31 o
   2   8  10      360.95      321.64     28.72 o
   3   8  10      189.26      190.61     67.03 o
   4   8  10      165.90      137.55     75.33 o
   5   8  10      106.92      140.53     41.10 o
   6   8  10       39.56       26.51     24.44 o
   7   8  10        1.46       -8.73     23.64 o
   8   8  10       10.90       84.95     48.66 o
   9   8  10       60.31      143.87     48.37 o
  10   8  10        1.90       -9.79     86.61 o
  11   8  10        6.09      -36.52     36.52 o
  12   8  10        3.02      -50.03     50.03 o
  13   8  10       57.35       21.41     36.98 o
  14   8  10       16.17       16.14     36.52 o
  15   8  10        1.91       44.31     37.44 o
   1   9  10       94.66       94.43     25.01 o
   2   9  10      102.75      107.48     24.73 o
   3   9  10      556.43      563.94     26.11 o
   4   9  10      108.55      112.97     24.08 o
   5   9  10      228.97      262.79     38.18 o
   6   9  10       78.62       79.49     75.62 o
   7   9  10      112.19      241.54    113.28 o
   8   9  10       50.91       81.05     28.50 o
   9   9  10      119.42       72.22     28.80 o
  10   9  10       11.73      -18.66     71.27 o
  11   9  10      144.69      164.52     26.27 o
  12   9  10       23.08       25.07     52.21 o
  13   9  10      245.83      154.67     39.04 o
  14   9  10       48.54       96.40     39.96 o
   0  10  10       96.76      179.86     36.64 o
   1  10  10      212.02      116.86     75.90 o
   2  10  10       46.09       50.67     41.04 o
   3  10  10       14.71       20.95     33.83 o
   4  10  10       10.64      -32.98     46.77 o
   5  10  10       19.61       55.27     86.21 o
   6  10  10       94.85       88.77     31.08 o
   7  10  10       77.79       53.25     34.79 o
   8  10  10       44.79        4.37     53.12 o
   9  10  10       19.23       63.02     35.94 o
  10  10  10       12.02       17.19     30.79 o
  11  10  10        8.65       39.43     37.36 o
  12  10  10       10.33       96.40     26.66 o
   1  11  10        9.50       26.75     36.33 o
   2  11  10      170.69      173.93     58.85 o
   3  11  10       30.22       26.19     29.09 o
   4  11  10      180.58      166.48     32.97 o
   5  11  10       22.58       -3.56     42.82 o
   6  11  10       41.43       -2.36     67.72 o
   7  11  10       29.54       -0.01     30.56 o
   8  11  10       17.36       38.67     25.74 o
   9  11  10       10.38       36.16     59.82 o
  10  11  10       63.78      -12.99     32.13 o
  11  11  10       19.65       34.12     39.96 o
   0  12  10       18.58      -38.12     38.12 o
   1  12  10       24.92      -31.14     31.14 o
   2  12  10       26.40       22.61     37.61 o
   3  12  10       28.70       95.40     37.51 o
   4  12  10       40.68       45.68     37.52 o
   5  12  10       37.63       74.83     30.47 o
   6  12  10       23.97       46.77     37.72 o
   7  12  10       14.28      -32.22     32.22 o
   8  12  10        8.39      112.09     57.59 o
   1  13  10        5.88       -9.12     60.16 o
   2  13  10       56.49       10.24     39.06 o
   3  13  10        2.57       43.68     27.79 o
   4  13  10        3.33       56.56     51.58 o
   2   0  11     2699.69     2344.04     49.40 o
   4   0  11      637.77      583.87     51.86 o
   6   0  11       17.70       59.53     45.34 o
   8   0  11       54.27      143.22     46.02 o
  10   0  11      651.14      717.82     51.40 o
  12   0  11      738.34      683.02     53.01 o
  14   0  11      186.01      172.87     49.69 o
  16   0  11       22.04       33.09     50.60 o
  18   0  11       73.95       28.51     54.61 o
   0   1  11     2152.71     2068.69    129.60 o
   1   1  11     2435.88     2297.56     53.16 o
   2   1  11     2316.05     2238.00     37.65 o
   3   1  11     1635.57     1589.25     62.41 o
   4   1  11      560.33      543.76     29.13 o
   5   1  11      514.60      497.36     28.45 o
   6   1  11      185.11      197.85     32.80 o
   7   1  11      381.73      335.34     34.16 o
   8   1  11      375.34      389.53     33.68 o
   9   1  11      325.65      325.26     29.12 o
  10   1  11      363.84      342.33     34.32 o
  11   1  11       74.15       71.82     36.82 o
  12   1  11       12.87       22.38     33.95 o
  13   1  11      193.94      176.42     35.01 o
  14   1  11      427.18      401.93     37.23 o
  15   1  11      324.55      399.47     37.47 o
  16   1  11      165.94      228.68     40.52 o
  17   1  11      202.60      226.05     41.34 o
  18   1  11       91.88        9.15     62.17 o
   1   2  11       48.51      116.52     27.91 o
   2   2  11       13.35       26.89     21.15 o
   3   2  11      408.06      424.30     22.10 o
   4   2  11       37.03       36.07     23.38 o
   5   2  11      499.52      416.70     24.86 o
   6   2  11        3.22        0.60     20.74 o
   7   2  11        1.32       42.64     33.55 o
   8   2  11      158.68      189.88     56.50 o
   9   2  11      206.93      233.10     53.46 o
  10   2  11      230.76      181.07     27.85 o
  11   2  11      455.74      417.42     35.61 o
  12   2  11        4.92       24.31     29.41 o
  13   2  11      341.29      347.14     38.48 o
  14   2  11      132.12      172.61     30.53 o
  15   2  11       71.31       56.61     39.38 o
  16   2  11        6.87       18.55     40.33 o
  17   2  11        4.12      -43.46     43.46 o
  18   2  11       12.75        0.93     45.22 o
   0   3  11     1782.44     1635.54     41.33 o
   1   3  11     1318.85     1350.17     31.84 o
   2   3  11     1398.24     1357.44     32.49 o
   3   3  11      977.45      983.03    110.88 o
   4   3  11     3107.26     3009.72     41.93 o
   5   3  11      953.57      945.07     37.09 o
   6   3  11      634.74      632.03     34.80 o
   7   3  11     1750.20     1675.23    103.14 o
   8   3  11      118.47      137.02     43.28 o
   9   3  11      120.52      133.21     37.02 o
  10   3  11       77.28      106.45     33.23 o
  11   3  11      281.50      270.02     37.77 o
  12   3  11       66.42       42.41     37.80 o
  13   3  11       86.12       98.11     30.10 o
  14   3  11       45.96        9.27     48.89 o
  15   3  11       49.08      156.84     49.11 o
  16   3  11      119.33      135.44     50.37 o
  17   3  11       57.04        9.85     52.89 o
  18   3  11       68.24      111.97     56.21 o
   1   4  11       16.65       93.76     26.94 o
   2   4  11       69.98       98.52     23.68 o
   3   4  11       11.62      -10.30     44.42 o
   4   4  11        5.47      -17.63     26.39 o
   5   4  11      217.56      252.02     27.07 o
   6   4  11     1988.72     1825.54     33.25 o
   7   4  11      115.35      127.77     34.12 o
   8   4  11      667.32      611.21     26.33 o
   9   4  11       21.35       59.19     48.31 o
  10   4  11      120.05      185.92     48.08 o
  11   4  11       63.56      101.09     46.82 o
  12   4  11       10.02       49.69     35.15 o
  13   4  11        8.21      174.48     47.74 o
  14   4  11        0.82       67.20     35.95 o
  15   4  11       13.22      -28.16     36.52 o
  16   4  11      122.80      108.07     37.89 o
  17   4  11       20.92       64.91     51.86 o
   0   5  11      658.95      640.77     36.75 o
   1   5  11     1006.22     1031.74     38.07 o
   2   5  11      672.53      699.54     28.62 o
   3   5  11     1454.79     1498.48     32.48 o
   4   5  11      715.74      655.52     35.70 o
   5   5  11     1168.68     1224.63     37.34 o
   6   5  11      916.90      897.68     60.28 o
   7   5  11      363.01      312.13     29.14 o
   8   5  11       24.06       73.50     27.77 o
   9   5  11       77.01      108.20     43.62 o
  10   5  11       68.31       24.04     47.17 o
  11   5  11      190.14      309.00     49.80 o
  12   5  11      136.95      135.21     35.60 o
  13   5  11       23.42       96.63     50.03 o
  14   5  11       15.14       31.37     49.80 o
  15   5  11       22.09       24.39     36.29 o
  16   5  11       10.87       18.43     37.67 o
  17   5  11       28.80       34.80     53.81 o
   1   6  11      498.40      474.59     30.85 o
   2   6  11       57.39       58.35     32.70 o
   3   6  11        8.96      126.72     34.23 o
   4   6  11       89.52      -33.60     33.62 o
   5   6  11      245.06      265.27     71.50 o
   6   6  11       53.28      121.61     60.68 o
   7   6  11      442.12      355.14     49.46 o
   8   6  11       60.12       57.93     36.06 o
   9   6  11      268.32      242.49     25.42 o
  10   6  11       23.11       15.71     28.51 o
  11   6  11       85.11       25.30     34.80 o
  12   6  11      147.21      192.22     50.60 o
  13   6  11       42.29       82.77     36.52 o
  14   6  11       37.75       83.00     35.95 o
  15   6  11       35.36      -31.37     51.86 o
  16   6  11        4.05      -53.92     53.92 o
   0   7  11      509.17      588.91     35.72 o
   1   7  11      487.47      524.18     34.48 o
   2   7  11      980.66     1079.42     60.91 o
   3   7  11      275.08      195.79     37.21 o
   4   7  11      613.81      679.26     52.43 o
   5   7  11      349.30      332.18     38.70 o
   6   7  11      320.46      324.37     28.51 o
   7   7  11       95.54       61.81     27.59 o
   8   7  11       31.56       51.62     23.96 o
   9   7  11        2.73      -26.71     97.88 o
  10   7  11       10.64       50.38     34.52 o
  11   7  11       18.39      -12.78     34.63 o
  12   7  11       19.85       92.62     51.40 o
  13   7  11        7.79      -51.29     51.29 o
  14   7  11      106.40       91.70     37.67 o
  15   7  11        8.70       67.09     37.21 o
   1   8  11       15.68       35.11     46.19 o
   2   8  11        0.62       33.26     57.59 o
   3   8  11       47.05       25.46     63.94 o
   4   8  11       69.15       14.33     56.21 o
   5   8  11       47.41       88.31     91.76 o
   6   8  11       15.29      -35.13     77.33 o
   7   8  11       11.82      -39.67     65.08 o
   8   8  11       15.79       36.79     24.14 o
   9   8  11       14.79       68.79     62.39 o
  10   8  11       42.76       -8.01     75.85 o
  11   8  11       85.74       86.71     38.64 o
  12   8  11      314.95      306.02     38.12 o
  13   8  11       94.50      182.83     51.86 o
  14   8  11       34.53       42.02     53.01 o
   0   9  11      380.85      403.67     51.75 o
   1   9  11      809.05      855.16     27.48 o
   2   9  11       91.29      152.58     28.74 o
   3   9  11      240.25      320.61     35.49 o
   4   9  11      156.43      148.85     35.19 o
   5   9  11       24.14       55.15     83.12 o
   6   9  11      148.78      174.09     35.77 o
   7   9  11       30.65       12.42     24.37 o
   8   9  11        4.56      -24.56     28.92 o
   9   9  11      112.99       95.58     26.35 o
  10   9  11      103.63      113.06     63.37 o
  11   9  11       40.50       34.80     36.91 o
  12   9  11       56.22      -34.00     37.55 o
  13   9  11       13.87      -17.29     54.38 o
   1  10  11       23.29        8.12     35.49 o
   2  10  11       31.36       57.28     28.49 o
   3  10  11       57.79       63.76     35.66 o
   4  10  11       35.08       35.47     28.06 o
   5  10  11       76.11        7.25     62.28 o
   6  10  11      106.92      134.75     72.70 o
   7  10  11        8.47       -0.16     25.74 o
   8  10  11       12.21       -6.31     39.15 o
   9  10  11        6.76       -4.61     53.18 o
  10  10  11       20.92      -31.63     31.63 o
  11  10  11       52.93       63.56     60.39 o
   0  11  11      209.09      124.10     51.40 o
   1  11  11       27.79       21.49     29.81 o
   2  11  11      134.55      146.26     35.93 o
   3  11  11       17.42        6.38     42.53 o
   4  11  11       90.21       70.49     26.11 o
   5  11  11        8.50      -19.13     63.14 o
   6  11  11       35.10       39.50     31.24 o
   7  11  11       16.72       40.16     40.18 o
   8  11  11       22.01       65.57     42.36 o
   9  11  11        7.67       59.90     31.45 o
   1  12  11        0.32       24.81     62.39 o
   2  12  11        3.90      -17.53    104.18 o
   3  12  11        4.77       56.42     27.06 o
   4  12  11        6.91      -47.91     47.91 o
   5  12  11       11.86       29.71     84.83 o
   6  12  11        6.53       70.67     38.64 o
   0   0  12      326.83      231.49     48.66 o
   2   0  12      406.38      383.35     33.75 o
   4   0  12        3.30       20.15     46.71 o
   6   0  12       10.44      -48.08     48.08 o
   8   0  12      266.14      262.51     35.26 o
  10   0  12      293.99      297.89     50.03 o
  12   0  12      132.24      165.55     47.51 o
  14   0  12      537.59      613.98     52.32 o
  16   0  12       33.21       97.31     62.97 o
   1   1  12       97.48       91.88     21.42 o
   2   1  12      753.12      719.34     54.12 o
   3   1  12      650.60      654.03     25.74 o
   4   1  12      551.13      464.69     54.35 o
   5   1  12      750.70      692.78     25.32 o
   6   1  12      453.47      410.06     75.10 o
   7   1  12      859.02      859.47     36.71 o
   8   1  12      598.32      547.60     45.34 o
   9   1  12      864.63      858.15     37.30 o
  10   1  12      678.49      732.48     39.33 o
  11   1  12      363.43      415.88     53.69 o
  12   1  12      261.29      330.60     38.21 o
  13   1  12      433.55      412.91     35.58 o
  14   1  12      296.12      301.73     37.67 o
  15   1  12      206.91      222.10     37.08 o
  16   1  12      138.34      119.89     45.17 o
  17   1  12       64.41       76.95     41.72 o
   0   2  12      100.67       81.74     46.25 o
   1   2  12      344.43      303.48     52.89 o
   2   2  12       16.49       -1.39     20.81 o
   3   2  12      159.90      115.18     21.29 o
   4   2  12      124.17      156.87     80.45 o
   5   2  12      217.75      205.98     27.21 o
   6   2  12       59.22       47.51     26.69 o
   7   2  12       67.29       61.11     27.54 o
   8   2  12       13.64       32.69     33.19 o
   9   2  12       73.07       53.10     50.77 o
  10   2  12       14.95      -27.25     27.25 o
  11   2  12       29.74       49.69     34.32 o
  12   2  12       10.52       32.48     39.10 o
  13   2  12       77.72       69.79     35.37 o
  14   2  12        1.21       37.13     61.94 o
  15   2  12       61.89       40.93     36.02 o
  16   2  12        7.74        6.23     40.42 o
  17   2  12       28.47       10.20     42.83 o
   1   3  12      240.04      256.46     27.68 o
   2   3  12      377.03      306.17     28.46 o
   3   3  12      811.49      779.68     30.02 o
   4   3  12       99.86      172.64     27.73 o
   5   3  12      678.52      603.75     43.16 o
   6   3  12      371.84      408.94     71.55 o
   7   3  12      924.93      946.46     31.52 o
   8   3  12     1965.96     1809.63    161.42 o
   9   3  12      480.40      497.87    105.61 o
  10   3  12      771.40      555.19     39.91 o
  11   3  12      330.26      346.35     38.97 o
  12   3  12      477.20      493.53     80.31 o
  13   3  12      384.21      385.82     52.09 o
  14   3  12      220.07      149.06     50.83 o
  15   3  12       82.72      142.31     51.40 o
  16   3  12      144.08       84.83     52.66 o
  17   3  12       54.25       86.09     38.92 o
   0   4  12       27.73       61.48     33.20 o
   1   4  12       20.32       49.24     51.23 o
   2   4  12      179.16      209.18     27.90 o
   3   4  12       30.73       36.20     32.95 o
   4   4  12       44.91       48.76    100.63 o
   5   4  12       74.99      155.14     47.17 o
   6   4  12      243.65      314.60     34.76 o
   7   4  12      186.87      135.16     28.06 o
   8   4  12       43.74       39.23     42.36 o
   9   4  12       64.07      131.31     47.85 o
  10   4  12       79.60       34.57     47.97 o
  11   4  12       14.74      101.89     48.54 o
  12   4  12        4.74       40.53     34.69 o
  13   4  12        7.10       15.11     49.57 o
  14   4  12        2.11       68.81     50.60 o
  15   4  12        9.03       18.09     36.86 o
  16   4  12       13.21      -36.86     36.86 o
  17   4  12       10.41       86.89     53.69 o
   1   5  12       13.47        8.65     33.03 o
   2   5  12       12.80        1.05     37.15 o
   3   5  12       77.59      147.81     63.02 o
   4   5  12      254.46      316.84     25.82 o
   5   5  12      562.79      528.40     59.70 o
   6   5  12      409.92      522.96    142.99 o
   7   5  12      764.36      839.27     37.66 o
   8   5  12      160.30      241.45     29.34 o
   9   5  12      466.45      541.40     36.39 o
  10   5  12      201.40      220.96     50.95 o
  11   5  12      513.70      427.72     50.83 o
  12   5  12      109.14       66.06     34.57 o
  13   5  12      213.00      162.68     50.72 o
  14   5  12       89.88      176.65     53.01 o
  15   5  12      114.83       45.79     38.01 o
  16   5  12       34.93      121.70     38.70 o
   0   6  12      147.62       85.63     46.37 o
   1   6  12      102.49      155.68     36.18 o
   2   6  12      107.29      160.64     23.80 o
   3   6  12      122.53       94.87     34.01 o
   4   6  12       40.02       16.64     30.51 o
   5   6  12      138.58      141.67     40.76 o
   6   6  12       17.23      -19.68     43.39 o
   7   6  12       15.39       19.80     31.14 o
   8   6  12        4.30       98.23     37.15 o
   9   6  12       47.09       18.96     47.85 o
  10   6  12       11.92       15.82     28.53 o
  11   6  12       23.16       74.53     35.60 o
  12   6  12       27.88      -12.48     50.95 o
  13   6  12       69.13       10.30     36.75 o
  14   6  12        8.41       62.97     53.12 o
  15   6  12        1.19       76.25     53.01 o
   1   7  12       62.33      292.63    131.43 o
   2   7  12      149.20      115.80     47.11 o
   3   7  12       40.75       66.25     28.08 o
   4   7  12      221.42      369.94     34.41 o
   5   7  12       75.71       42.19     34.16 o
   6   7  12      282.65      259.58     29.99 o
   7   7  12      220.92      290.27     35.27 o
   8   7  12      273.40      229.43     39.04 o
   9   7  12      119.51      106.20     35.53 o
  10   7  12      239.65      274.36     58.73 o
  11   7  12       75.45      193.82     35.38 o
  12   7  12      136.50      140.82     53.12 o
  13   7  12      121.08      120.90     37.32 o
  14   7  12      266.27      218.90     54.49 o
   0   8  12      983.84      732.13     52.55 o
   1   8  12      556.90      398.71     57.82 o
   2   8  12       31.35       47.35     67.78 o
   3   8  12       41.60       47.01     84.72 o
   4   8  12        4.40       28.48     86.04 o
   5   8  12        1.07      -42.37     55.47 o
   6   8  12        4.31      -24.64     24.64 o
   7   8  12        2.48       75.74     51.46 o
   8   8  12        1.27        3.64     35.98 o
   9   8  12        5.05      113.48     36.51 o
  10   8  12       38.67      107.15     43.45 o
  11   8  12       11.05        8.97     69.09 o
  12   8  12       10.62      -26.33     52.66 o
  13   8  12       18.86      117.12     38.12 o
   1   9  12       31.79       27.36     28.57 o
   2   9  12       81.49       81.09     25.05 o
   3   9  12       97.79       12.53     28.57 o
   4   9  12       61.63       59.31     58.16 o
   5   9  12      144.39      133.21     45.68 o
   6   9  12       34.78       37.53     62.17 o
   7   9  12      135.14       76.88     36.06 o
   8   9  12       84.84      119.35     52.15 o
   9   9  12       85.74       97.08     37.43 o
  10   9  12       56.23       93.42     37.48 o
  11   9  12      179.78      140.34     42.47 o
  12   9  12       63.59       93.53     54.72 o
   0  10  12        5.98       72.35     50.60 o
   1  10  12        8.33       60.61     28.67 o
   2  10  12       15.91        1.20     42.36 o
   3  10  12       12.85       92.05    108.42 o
   4  10  12       26.36       -1.53     30.20 o
   5  10  12       10.43       39.40     36.20 o
   6  10  12       48.24       77.00     36.67 o
   7  10  12       38.95       42.59     83.97 o
   8  10  12       19.63      127.20     30.81 o
   9  10  12        5.54        2.94     31.23 o
  10  10  12       19.65       61.53     38.56 o
   1  11  12        3.61       26.85     36.47 o
   2  11  12       18.67       23.45     29.69 o
   3  11  12       17.23      -24.63     71.04 o
   4  11  12       43.46      -11.15     31.71 o
   5  11  12       15.39      116.44     63.77 o
   6  11  12       37.12       41.08     37.71 o
   7  11  12       14.20       90.88     26.92 o
   8  11  12      108.57       44.51     48.66 o
   0  12  12       10.96      -53.81     53.81 o
   1  12  12       14.03      138.78     62.17 o
   2  12  12        3.30       70.77     46.08 o
   3  12  12        5.66       20.80     26.90 o
   4  12  12        3.16       89.97     94.68 o
   2   0  13       30.93       49.22     26.71 o
   4   0  13       16.19       20.72     46.71 o
   6   0  13       17.14      -18.20     47.17 o
   8   0  13       79.80      106.59     48.66 o
  10   0  13      142.75      171.84     36.18 o
  12   0  13       28.26       16.37     49.57 o
  14   0  13       41.83       57.47     49.00 o
  16   0  13       25.42      -14.54     54.49 o
   0   1  13      732.80      782.67     30.05 o
   1   1  13      865.18      839.97     28.93 o
   2   1  13      763.26      690.96     25.01 o
   3   1  13     1005.17      991.59     48.86 o
   4   1  13     1208.88     1126.97     45.74 o
   5   1  13     1261.85     1153.48    112.54 o
   6   1  13      781.79      754.78     36.79 o
   7   1  13      185.14      196.68     27.51 o
   8   1  13       75.60       90.08     34.84 o
   9   1  13      102.65       68.06     61.08 o
  10   1  13      149.87      175.70     34.16 o
  11   1  13       31.10       35.37     33.95 o
  12   1  13       64.52       16.03     38.01 o
  13   1  13      132.51      107.42     35.81 o
  14   1  13      134.37      151.69     36.35 o
  15   1  13       53.74       79.02     36.83 o
  16   1  13       38.13       23.49     42.53 o
  17   1  13       48.86       48.75     38.82 o
   1   2  13       67.62       81.37     28.74 o
   2   2  13       40.86       24.55     45.79 o
   3   2  13       67.26       58.24     22.96 o
   4   2  13       11.79       66.04     47.41 o
   5   2  13       38.87       37.75     29.35 o
   6   2  13      119.36       84.01     27.29 o
   7   2  13        8.95       59.74     34.00 o
   8   2  13      249.25      217.98     34.69 o
   9   2  13       58.34       73.82     27.70 o
  10   2  13        2.85       44.22     26.87 o
  11   2  13       99.38       67.97     27.82 o
  12   2  13       97.22       76.74     34.92 o
  13   2  13       12.29       66.04     35.00 o
  14   2  13       32.10       -1.86     71.27 o
  15   2  13        1.27       23.59     40.75 o
  16   2  13       28.45       34.68     41.26 o
  17   2  13        7.31       29.19     54.84 o
   0   3  13     1608.21     1621.68     53.69 o
   1   3  13     1244.34     1335.80     43.05 o
   2   3  13     1231.30     1129.43     28.55 o
   3   3  13      591.78      524.24     43.56 o
   4   3  13     1083.27     1067.21     30.74 o
   5   3  13      639.32      639.18     93.76 o
   6   3  13      327.58      321.61     28.33 o
   7   3  13      512.30      395.44     28.79 o
   8   3  13       20.72       28.28     48.89 o
   9   3  13      135.87      224.05     48.77 o
  10   3  13       77.19        6.75     48.31 o
  11   3  13      108.07      235.84     49.00 o
  12   3  13       40.70       53.12     49.46 o
  13   3  13       33.96       23.24     50.49 o
  14   3  13       48.23       98.23     35.49 o
  15   3  13       46.69       55.41     52.89 o
  16   3  13       58.31      105.10     53.24 o
   1   4  13       10.38        0.98     50.32 o
   2   4  13        6.78       81.51     74.93 o
   3   4  13       16.88       49.20     27.13 o
   4   4  13      216.87      213.61     27.30 o
   5   4  13       76.91       19.00     29.37 o
   6   4  13      249.23      285.43     47.17 o
   7   4  13       22.22       48.50     27.45 o
   8   4  13        2.32      -17.33     33.60 o
   9   4  13        5.25      112.77     46.02 o
  10   4  13        4.98       37.78     48.66 o
  11   4  13        2.60      -24.84     48.31 o
  12   4  13        0.94       33.77     35.60 o
  13   4  13        3.50       28.05     51.17 o
  14   4  13       28.44       15.91     37.09 o
  15   4  13       32.69       68.12     37.32 o
  16   4  13       20.76       30.34     37.67 o
   0   5  13      465.92      523.08     49.11 o
   1   5  13      870.16      947.54     30.67 o
   2   5  13      271.46      242.53     51.52 o
   3   5  13      528.99      589.97     61.76 o
   4   5  13       78.91      143.04     90.21 o
   5   5  13      119.02      142.45     28.38 o
   6   5  13      136.64       78.61     27.87 o
   7   5  13      126.11      194.97     59.99 o
   8   5  13       36.89        6.47     23.88 o
   9   5  13       37.12       64.30     24.53 o
  10   5  13        1.88        4.35     34.57 o
  11   5  13       30.65       64.34     50.49 o
  12   5  13        2.27       21.87     51.63 o
  13   5  13        9.29       87.81     52.09 o
  14   5  13       19.32       41.67     37.89 o
  15   5  13      101.89      190.39     54.04 o
   1   6  13       10.60        4.87     26.92 o
   2   6  13      162.75      206.30     24.21 o
   3   6  13        0.28        7.63     23.21 o
   4   6  13       41.57      170.33     78.02 o
   5   6  13       43.83      136.77    131.60 o
   6   6  13       30.41        4.01     42.47 o
   7   6  13       82.76       81.14     34.93 o
   8   6  13       33.58      -34.36     34.36 o
   9   6  13        9.66      -15.54     35.08 o
  10   6  13       52.63       26.70     29.73 o
  11   6  13        7.33       39.27     50.49 o
  12   6  13       46.59       41.67     36.75 o
  13   6  13        1.72      -40.07     53.01 o
  14   6  13        6.47      142.19     53.12 o
   0   7  13     1118.24     1126.19     53.12 o
   1   7  13      485.94      436.64     56.21 o
   2   7  13      630.94      613.12     63.94 o
   3   7  13      142.87      162.59     24.87 o
   4   7  13      110.24      141.04     75.96 o
   5   7  13      220.99      255.22     29.71 o
   6   7  13       69.84       74.65     34.65 o
   7   7  13       55.49       62.06     28.33 o
   8   7  13       45.50      111.50     28.29 o
   9   7  13       33.21       65.57     29.59 o
  10   7  13       74.03       10.98     42.30 o
  11   7  13       55.80      138.07     51.86 o
  12   7  13       27.63       35.26     37.89 o
  13   7  13       19.05       78.19     54.04 o
   1   8  13      198.20       93.11     60.39 o
   2   8  13      332.39      292.88     31.54 o
   3   8  13        9.97      -46.42     46.42 o
   4   8  13        2.21       37.40     55.07 o
   5   8  13       29.34       39.88     44.71 o
   6   8  13        8.80       -1.63     84.49 o
   7   8  13        6.96       61.97     30.74 o
   8   8  13       33.01       67.11     25.57 o
   9   8  13       22.67       13.70     63.25 o
  10   8  13       36.71       41.06     67.49 o
  11   8  13       95.49       87.97     38.09 o
  12   8  13       93.28      108.07     37.44 o
   0   9  13       73.60       74.76     34.46 o
   1   9  13      199.43      189.99     25.58 o
   2   9  13       46.90      -25.02     89.01 o
   3   9  13      186.25      193.15     46.60 o
   4   9  13       24.40       70.71     39.73 o
   5   9  13       83.87       68.78     51.98 o
   6   9  13       30.96       -3.77     51.23 o
   7   9  13       79.41      114.60     36.83 o
   8   9  13        6.20       69.10     36.83 o
   9   9  13        2.81        1.26     39.04 o
  10   9  13        7.36      -17.11     36.18 o
  11   9  13        3.04       40.11     63.94 o
   1  10  13        2.13      167.06     59.13 o
   2  10  13        7.22       53.79     71.27 o
   3  10  13        5.35      205.58     37.61 o
   4  10  13        7.98       34.30     57.76 o
   5  10  13        3.13      -10.25     52.83 o
   6  10  13       10.71      -41.57     44.02 o
   7  10  13        4.53       74.37     31.10 o
   8  10  13        7.10        7.45     64.17 o
   9  10  13        6.41      101.32     81.57 o
   0  11  13       21.16       15.11     38.70 o
   1  11  13       13.76       54.36     56.96 o
   2  11  13       41.20       15.78     30.29 o
   3  11  13       10.95       -0.24     44.02 o
   4  11  13      140.66       87.49     31.55 o
   5  11  13       29.06       10.03     31.98 o
   6  11  13       72.20       49.95     89.76 o
   0   0  14       66.61      110.02     44.19 o
   2   0  14       10.80       27.15     59.07 o
   4   0  14        8.84        8.82     32.63 o
   6   0  14      118.59      109.68     47.28 o
   8   0  14       29.56       52.55     48.77 o
  10   0  14       56.52       84.72     49.57 o
  12   0  14      136.90      101.55     35.72 o
  14   0  14        8.69      -31.83     52.43 o
  16   0  14       13.71      -36.75     56.67 o
   1   1  14       25.90       13.83     19.40 o
   2   1  14       66.71       93.84     27.87 o
   3   1  14       33.42       40.62     20.76 o
   4   1  14       68.82      130.76     36.32 o
   5   1  14       32.82       50.00     28.31 o
   6   1  14      725.89      741.42     40.87 o
   7   1  14      825.50      734.26     48.37 o
   8   1  14      598.29      603.04     52.61 o
   9   1  14     1293.25     1184.55     40.47 o
  10   1  14      291.71      281.22     29.68 o
  11   1  14      154.37      150.84     28.93 o
  12   1  14       73.43      126.74     35.61 o
  13   1  14       95.45      119.01     58.33 o
  14   1  14       75.04       56.56     37.08 o
  15   1  14       48.83       58.57     37.48 o
  16   1  14       86.26       58.65     83.23 o
   0   2  14      136.98       72.93     47.85 o
   1   2  14        0.55       78.57     26.53 o
   2   2  14       10.84       49.79     47.51 o
   3   2  14       49.25       22.24     36.01 o
   4   2  14      178.90      202.91     23.97 o
   5   2  14        7.81      -14.00     21.52 o
   6   2  14       29.92       30.93     76.36 o
   7   2  14        1.80       59.12     61.99 o
   8   2  14       52.57      138.43     40.36 o
   9   2  14        4.61       13.03     33.88 o
  10   2  14       39.35      132.95     59.42 o
  11   2  14       10.29       13.86     35.57 o
  12   2  14        5.82       -8.36     35.21 o
  13   2  14       21.34       17.95     60.10 o
  14   2  14       23.80       65.92     39.54 o
  15   2  14       18.47       24.88     40.71 o
   1   3  14       40.41       18.90     39.44 o
   2   3  14       23.21      -34.20     34.20 o
   3   3  14       84.55       70.60     27.67 o
   4   3  14       35.24       45.45     63.65 o
   5   3  14      195.80      206.25     34.23 o
   6   3  14      294.95      377.19     35.83 o
   7   3  14      272.88      315.50     28.12 o
   8   3  14      455.29      476.03     36.18 o
   9   3  14      166.63      161.31     36.29 o
  10   3  14      350.84      360.74     36.52 o
  11   3  14      118.83      120.78     36.18 o
  12   3  14      323.64      262.40     52.55 o
  13   3  14      103.65       92.85     37.55 o
  14   3  14      119.24       76.82     54.15 o
  15   3  14      117.68       85.29     53.58 o
   0   4  14       52.62       90.33     33.32 o
   1   4  14        6.41       17.24     27.28 o
   2   4  14        4.66       74.71     34.21 o
   3   4  14       49.48       98.09     65.49 o
   4   4  14        7.12       50.00     28.43 o
   5   4  14       58.42       -9.95    122.21 o
   6   4  14       18.33       55.11     84.66 o
   7   4  14       15.67       50.43     45.16 o
   8   4  14        8.26      -14.14     28.51 o
   9   4  14       42.83       20.72     34.46 o
  10   4  14        1.18       34.92     34.00 o
  11   4  14        3.60       24.96     48.20 o
  12   4  14        5.88      -50.49     50.49 o
  13   4  14        8.74       32.40     52.09 o
  14   4  14        5.10       67.89     51.40 o
  15   4  14        0.04        2.40     53.69 o
   1   5  14      200.74      125.27     57.87 o
   2   5  14      127.34      210.88     31.83 o
   3   5  14      640.00      683.81     34.35 o
   4   5  14      267.56      308.21     28.04 o
   5   5  14      401.29      526.38     36.02 o
   6   5  14      145.41      126.86     74.64 o
   7   5  14       66.72       46.96     34.85 o
   8   5  14       14.56      -12.95     28.54 o
   9   5  14       95.46      117.84     28.63 o
  10   5  14       54.23       60.33     51.06 o
  11   5  14      215.08      236.53     36.64 o
  12   5  14      127.72      101.89     51.86 o
  13   5  14      194.69      204.01     38.01 o
  14   5  14       80.70        8.93     55.41 o
   0   6  14        7.60      -31.71     34.69 o
   1   6  14        4.52      -28.55     28.55 o
   2   6  14       31.44       60.18     28.51 o
   3   6  14        3.77       80.43     52.66 o
   4   6  14       14.77       60.77     49.11 o
   5   6  14       13.57       46.99     34.48 o
   6   6  14       19.05       48.27     29.94 o
   7   6  14       31.51       83.17     29.45 o
   8   6  14       42.95       41.73     28.94 o
   9   6  14       10.95        7.43     47.00 o
  10   6  14        7.21       94.91     35.26 o
  11   6  14        9.24      130.28     36.41 o
  12   6  14        1.57       66.40     52.43 o
  13   6  14        0.74       37.32     36.75 o
   1   7  14       16.14       30.94     55.53 o
   2   7  14      124.66      198.30    104.07 o
   3   7  14       54.62        1.53     48.08 o
   4   7  14      216.22      207.71     35.31 o
   5   7  14       36.82       90.76     28.01 o
   6   7  14       87.09       72.38     36.75 o
   7   7  14       44.57       12.21     34.17 o
   8   7  14       51.55      -25.81     43.68 o
   9   7  14       37.63       84.09     43.45 o
  10   7  14       80.00       35.03    106.81 o
  11   7  14       69.64       84.83     53.35 o
  12   7  14      204.17      229.77     55.98 o
   0   8  14      126.50      195.08     51.86 o
   1   8  14      214.20      210.71     43.56 o
   2   8  14        3.75       26.13     41.96 o
   3   8  14       23.98       31.99     28.25 o
   4   8  14        5.50      -27.86     28.82 o
   5   8  14        4.42       43.20     28.88 o
   6   8  14        6.87      -40.05    135.26 o
   7   8  14        6.58      -13.64     36.71 o
   8   8  14       14.41       18.09     74.42 o
   9   8  14        3.45      -30.44     72.87 o
  10   8  14       10.06       20.31     37.94 o
  11   8  14       14.16       16.60     55.07 o
   1   9  14        0.70       31.91     36.14 o
   2   9  14        2.85       10.35     25.01 o
   3   9  14        5.44        0.00     29.65 o
   4   9  14       31.00       68.82     35.58 o
   5   9  14       51.70      116.11     83.80 o
   6   9  14       22.56       93.22     63.37 o
   7   9  14      121.40      114.03    118.03 o
   8   9  14       28.68       52.59     30.38 o
   9   9  14      136.65      143.54     32.20 o
   0  10  14       59.85       84.83     36.98 o
   1  10  14       16.29       -2.67     27.99 o
   2  10  14        8.35       26.10     49.11 o
   3  10  14        0.34      -38.09     38.09 o
   4  10  14       12.69       19.69     52.03 o
   5  10  14        4.10       37.35     79.80 o
   6  10  14       10.75      -32.15     40.13 o
   7  10  14        1.30       15.80     27.12 o
   1  11  14        9.73      141.26     37.72 o
   2  11  14        9.34       47.94     38.25 o
   2   0  15        5.73       -0.34     46.37 o
   4   0  15       30.50       42.36     48.43 o
   6   0  15       11.71      -12.71     48.43 o
   8   0  15       57.76      120.44     35.15 o
  10   0  15       30.66       80.83     50.49 o
  12   0  15        1.86       16.26     48.08 o
  14   0  15        1.65       38.81     53.01 o
   0   1  15       86.48      103.15     48.20 o
   1   1  15      126.72      154.12     33.49 o
   2   1  15      226.57      239.53     30.94 o
   3   1  15      785.88      745.82     39.84 o
   4   1  15      698.81      646.32     47.97 o
   5   1  15      799.00      724.60     31.22 o
   6   1  15      363.09      312.76     29.45 o
   7   1  15       16.74       73.47     34.65 o
   8   1  15       92.46       42.36     35.29 o
   9   1  15       16.61       30.93     28.74 o
  10   1  15       22.97      -18.78     35.90 o
  11   1  15       29.68       19.35     42.36 o
  12   1  15       46.93        9.36     36.18 o
  13   1  15       21.52       36.53     51.69 o
  14   1  15        5.32       39.34     70.81 o
  15   1  15        2.75       28.01     38.86 o
   1   2  15       22.40       88.77     27.15 o
   2   2  15        4.04       93.09     23.96 o
   3   2  15        1.64       53.89    118.09 o
   4   2  15        3.64       53.65     33.20 o
   5   2  15        2.62      -20.12     23.67 o
   6   2  15        9.43      117.74     75.90 o
   7   2  15       54.68       67.98     31.94 o
   8   2  15       26.20       41.76     34.58 o
   9   2  15        0.78      -34.73     34.73 o
  10   2  15        1.42      -40.09     50.26 o
  11   2  15       20.46       75.91     35.61 o
  12   2  15       22.65       30.26     35.90 o
  13   2  15        6.07       -3.72     55.64 o
  14   2  15        6.48       57.99     37.92 o
   0   3  15      572.96      589.14     51.75 o
   1   3  15      205.54      119.86     79.74 o
   2   3  15      577.05      537.18     84.43 o
   3   3  15      316.15      363.28     28.25 o
   4   3  15      176.03      210.24     82.09 o
   5   3  15       83.07       96.65     27.74 o
   6   3  15       33.42       47.81     33.78 o
   7   3  15       35.23        9.27     50.03 o
   8   3  15       69.13       36.98     49.23 o
   9   3  15       11.29       41.56     34.35 o
  10   3  15        8.98      141.27     50.03 o
  11   3  15       15.09       63.20     50.14 o
  12   3  15        2.01       32.17     37.21 o
  13   3  15       16.52       46.71     52.32 o
  14   3  15       69.50      120.32     55.18 o
   1   4  15        5.74       22.99     58.22 o
   2   4  15        1.68       17.78     27.52 o
   3   4  15        2.76       -7.49     28.02 o
   4   4  15       35.74      103.69     38.12 o
   5   4  15        7.32      -24.20     24.20 o
   6   4  15       13.56      105.79     34.11 o
   7   4  15       15.76       77.02     70.75 o
   8   4  15        4.29       -0.92     49.11 o
   9   4  15       10.34       88.73     49.80 o
  10   4  15        5.55      128.22     51.52 o
  11   4  15        1.30       39.84     50.83 o
  12   4  15        6.30       97.77     52.32 o
  13   4  15        1.37      143.91     53.01 o
   0   5  15      392.77      310.37     49.80 o
   1   5  15      659.29      573.10     44.02 o
   2   5  15      170.20      175.87     28.61 o
   3   5  15      136.48      147.42     73.39 o
   4   5  15       18.52       13.59     24.43 o
   5   5  15        5.03       37.23     51.40 o
   6   5  15       19.24       56.92     38.52 o
   7   5  15       44.47      102.16     31.48 o
   8   5  15       65.81       88.43     29.05 o
   9   5  15      119.97      135.78     51.17 o
  10   5  15       29.66       25.64     37.09 o
  11   5  15       32.37      -52.78     52.78 o
  12   5  15        3.35       23.35     36.75 o
  13   5  15       48.56       83.69     54.72 o
   1   6  15        1.39        2.87     77.11 o
   2   6  15        3.30        3.78     98.17 o
   3   6  15       10.14        8.23     46.60 o
   4   6  15       13.63       54.91     27.85 o
   5   6  15       24.93       19.55     34.80 o
   6   6  15       56.10       53.79     35.53 o
   7   6  15        1.31      -28.72     62.11 o
   8   6  15        2.22        0.05     71.15 o
   9   6  15       15.55       95.89     62.05 o
  10   6  15       11.08        7.33     36.18 o
  11   6  15        3.31      -52.21     52.21 o
  12   6  15        2.18       64.23     37.32 o
   0   7  15      304.29      360.86     51.52 o
   1   7  15       61.38      118.50     35.72 o
   2   7  15      177.13      209.62     25.50 o
   3   7  15       25.61       18.33     55.30 o
   4   7  15       63.20      145.61     85.58 o
   5   7  15       38.14       44.29     49.63 o
   6   7  15       55.29        0.33     36.05 o
   7   7  15       36.52       33.60    122.21 o
   8   7  15       42.90      152.79     57.30 o
   9   7  15        0.43        1.38     47.80 o
  10   7  15        2.98      136.62     81.97 o
  11   7  15        0.37        7.90     38.70 o
   1   8  15        6.83      117.99     54.55 o
   2   8  15        8.04       -5.79     36.81 o
   3   8  15        7.25      -36.25     36.25 o
   4   8  15        1.12      -25.74     25.74 o
   5   8  15       11.23       86.78     42.53 o
   6   8  15        0.44       49.34     36.94 o
   7   8  15        0.62        1.62     78.14 o
   8   8  15       15.30       32.58     37.30 o
   9   8  15       12.85       38.94     37.95 o
   0   9  15       13.84      -22.67     38.35 o
   1   9  15       41.16       78.71     25.93 o
   2   9  15       37.41       34.50     37.27 o
   3   9  15      111.52       67.74     30.75 o
   4   9  15       12.97        2.23     31.02 o
   5   9  15      111.54      200.67    125.99 o
   6   9  15        6.09       10.04     31.20 o
   7   9  15       35.50       59.49     38.77 o
   1  10  15       47.77      121.39     38.13 o
   2  10  15       27.07       56.60     32.16 o
   3  10  15       16.42      -29.77     61.19 o
   4  10  15       17.10      -32.92     96.22 o
   0   0  16       55.68      130.17     47.74 o
   2   0  16       14.99       76.93     49.11 o
   4   0  16       19.10       24.96     48.31 o
   6   0  16       49.87      112.20     49.23 o
   8   0  16       53.66      112.31     49.92 o
  10   0  16      111.68      191.76     50.49 o
  12   0  16       10.58       99.60     51.98 o
   1   1  16        5.61       43.41     60.51 o
   2   1  16       16.03        6.12     27.56 o
   3   1  16       65.58       76.08     31.64 o
   4   1  16       99.64      118.24     28.20 o
   5   1  16        7.70      -21.19     34.57 o
   6   1  16      144.23      150.20     24.63 o
   7   1  16      324.44      281.00     25.58 o
   8   1  16      563.16      486.36     65.66 o
   9   1  16      398.25      358.65     30.95 o
  10   1  16       88.87       30.03     40.47 o
  11   1  16       78.13      125.26     36.10 o
  12   1  16       21.12       -4.69     37.56 o
  13   1  16       41.23      -17.29     37.20 o
   0   2  16        2.61      113.45     32.97 o
   1   2  16       14.32      -13.17     46.94 o
   2   2  16       16.76      -28.00     28.00 o
   3   2  16       10.34      -76.42     76.42 o
   4   2  16       13.47      -23.80     23.80 o
   5   2  16        5.19      -49.23     49.23 o
   6   2  16        0.05       56.79     51.52 o
   7   2  16        0.96       17.39     27.95 o
   8   2  16       21.51       23.42     34.83 o
   9   2  16        2.73       23.24     51.46 o
  10   2  16        0.58        5.26     29.87 o
  11   2  16        4.17       46.64     36.63 o
  12   2  16        0.11       24.11     41.62 o
  13   2  16        4.81      -34.63     37.75 o
   1   3  16      114.12      170.15     46.19 o
   2   3  16      337.34      399.42     87.52 o
   3   3  16      205.68      214.70     69.89 o
   4   3  16      119.68       88.54     27.68 o
   5   3  16       77.25      102.64     66.00 o
   6   3  16      137.31      217.10     35.25 o
   7   3  16       68.50       44.19     51.75 o
   8   3  16       87.78       42.13     50.72 o
   9   3  16       73.90      107.96     52.66 o
  10   3  16      146.70       62.62     51.75 o
  11   3  16       48.68        7.78     38.70 o
  12   3  16       74.60       16.49     54.61 o
  13   3  16       57.49      102.01     54.84 o
   0   4  16       22.88       24.96     48.43 o
   1   4  16       14.05       49.69     34.08 o
   2   4  16        1.54      172.78     55.93 o
   3   4  16       27.74       93.56     24.47 o
   4   4  16       10.44      112.70     28.44 o
   5   4  16       27.43       42.72     74.01 o
   6   4  16       22.51      -35.38     35.38 o
   7   4  16        3.36       36.33     35.67 o
   8   4  16        1.08       56.90     50.83 o
   9   4  16        4.51       33.77     50.49 o
  10   4  16        4.06       65.60     52.21 o
  11   4  16        0.24       71.44     38.01 o
  12   4  16        0.59       48.43     53.92 o
   1   5  16       43.03       51.29     24.72 o
   2   5  16       44.11      100.83     28.50 o
   3   5  16      188.33      126.30     36.17 o
   4   5  16       50.73      153.05    100.12 o
   5   5  16       96.98       44.99     29.54 o
   6   5  16       37.04      147.18     35.34 o
   7   5  16       17.78       19.04     46.31 o
   8   5  16       16.99       -6.56     38.81 o
   9   5  16       35.01      135.78     37.32 o
  10   5  16       15.92      114.71     53.46 o
  11   5  16       94.29       72.81     54.84 o
   0   6  16       12.26       64.00     34.46 o
   1   6  16        0.18        4.10     40.64 o
   2   6  16        2.58      -43.85     43.85 o
   3   6  16       16.20      142.40     69.26 o
   4   6  16        0.10       28.16     60.39 o
   5   6  16       10.27       48.20     90.84 o
   6   6  16       41.91      104.62     73.73 o
   7   6  16        8.95       44.77     25.98 o
   8   6  16       15.22       86.82     45.74 o
   9   6  16        3.13        5.73     25.82 o
  10   6  16        6.63      -54.49     54.49 o
   1   7  16        4.47        1.82     78.77 o
   2   7  16       13.52       52.45     31.37 o
   3   7  16       15.81      106.05     28.68 o
   4   7  16       51.25      124.41     75.33 o
   5   7  16       35.58       42.33     53.98 o
   6   7  16       75.92      489.54    188.73 o
   7   7  16       11.02       37.89     38.81 o
   8   7  16       54.25      175.35     37.64 o
   9   7  16       22.23       63.35     58.27 o
   0   8  16       12.91       -1.03     52.55 o
   1   8  16        6.38      -30.75     30.75 o
   2   8  16        0.55       53.62     56.78 o
   3   8  16        5.08        4.40     40.47 o
   4   8  16        1.59        9.20     61.94 o
   5   8  16        1.09      -45.57     45.57 o
   6   8  16        2.14       27.43     31.42 o
   7   8  16        9.55       13.08     38.51 o
   1   9  16        2.57       65.36     31.42 o
   2   9  16       37.42       81.90     88.67 o
   3   9  16       12.03      129.74     38.82 o
   4   9  16       19.50        5.07     31.20 o
   2   0  17       18.32       53.35     48.43 o
   4   0  17       17.59      -29.42     48.89 o
   6   0  17       15.82       27.25     34.00 o
   8   0  17        6.42       38.92     49.92 o
  10   0  17       39.06       47.17     52.43 o
  12   0  17       32.26       80.60     56.67 o
   0   1  17      151.79      132.12     49.92 o
   1   1  17      239.52      301.26     90.04 o
   2   1  17      122.05       67.75     25.13 o
   3   1  17      224.79      257.73     34.80 o
   4   1  17      235.51      214.55     35.89 o
   5   1  17       49.36       78.48     24.67 o
   6   1  17       12.53        2.14     64.17 o
   7   1  17       93.54      117.66     35.33 o
   8   1  17        5.38      113.11     35.24 o
   9   1  17        3.67       64.77     25.54 o
  10   1  17       14.02       22.96     36.47 o
  11   1  17       13.64       11.95     37.23 o
  12   1  17        2.81       25.70     38.41 o
   1   2  17       11.97       39.22     28.14 o
   2   2  17        9.04       74.19     49.80 o
   3   2  17        2.70      -18.77     35.09 o
   4   2  17        3.78      -34.55     34.55 o
   5   2  17        2.46       23.35     34.23 o
   6   2  17        0.25      -34.69     36.06 o
   7   2  17       11.32      164.17     49.69 o
   8   2  17        4.65       18.32     36.29 o
   9   2  17       12.13      102.12     35.72 o
  10   2  17        3.33       69.16     90.50 o
  11   2  17       10.54       60.33     53.35 o
   0   3  17       65.76       -5.84     50.14 o
   1   3  17       82.58      106.68     35.98 o
   2   3  17      139.48       29.51     29.08 o
   3   3  17       92.40      153.70     35.74 o
   4   3  17       80.78       66.65     32.63 o
   5   3  17       93.75      134.43     29.34 o
   6   3  17       51.78      -52.09     52.09 o
   7   3  17       42.66      153.87     50.95 o
   8   3  17       27.88       19.35     51.75 o
   9   3  17       41.34      149.06     51.52 o
  10   3  17       28.49      138.99     54.15 o
  11   3  17        6.16      -24.16     55.18 o
   1   4  17       11.08       78.24     28.29 o
   2   4  17        7.89      119.21     92.85 o
   3   4  17        4.34        6.02     71.21 o
   4   4  17       12.77      -17.07     60.91 o
   5   4  17        0.68       58.55     25.11 o
   6   4  17       13.85       59.48     35.94 o
   7   4  17        6.67      107.62     52.43 o
   8   4  17        3.05       46.25     52.21 o
   9   4  17       14.30      -26.68     53.24 o
  10   4  17        1.16      -16.94     38.70 o
   0   5  17       35.42      -51.29     51.29 o
   1   5  17      126.21       75.56     29.66 o
   2   5  17       56.57      111.81     51.12 o
   3   5  17       82.30      216.11     39.61 o
   4   5  17       22.94       61.05     30.16 o
   5   5  17       40.79       43.65     38.47 o
   6   5  17       11.36      -37.81     42.59 o
   7   5  17       30.29       42.09     30.00 o
   8   5  17       13.38      -37.44     37.44 o
   9   5  17       18.36       21.52     52.78 o
  10   5  17        3.78       19.35     52.78 o
   1   6  17        1.49      -18.52     75.10 o
   2   6  17        6.08       12.39     30.14 o
   3   6  17        4.21       14.38     27.93 o
   4   6  17        7.41       80.09     37.36 o
   5   6  17        0.21      109.85     59.76 o
   6   6  17       18.22       53.32     37.78 o
   7   6  17       27.02       32.95     30.92 o
   8   6  17        0.50       -8.59     44.25 o
   0   7  17       50.29      151.35     52.55 o
   1   7  17       23.89      -28.03    174.59 o
   2   7  17       36.05      -37.17     76.65 o
   3   7  17        6.82      -47.85     47.85 o
   4   7  17       41.00      123.69     67.32 o
   5   7  17       29.97      141.40     53.35 o
   6   7  17       75.07       30.98     55.35 o
   1   8  17        6.92       -4.60     73.21 o
   2   8  17        3.39      140.63     80.20 o
   3   8  17        5.35       75.46     64.40 o
   4   8  17        5.33       49.76     86.49 o
   2   0  18       32.31       -5.95     36.52 o
   4   0  18       10.87        4.01     50.14 o
   6   0  18        3.93        6.53     50.37 o
   8   0  18        9.89       42.47     51.75 o
  10   0  18        2.74       -6.98     52.89 o
   1   1  18       18.58       49.67     70.18 o
   2   1  18       60.63       -1.83     36.18 o
   3   1  18       52.44       45.91     52.43 o
   4   1  18       23.10       37.35     29.12 o
   5   1  18      100.31      231.11     96.51 o
   6   1  18       43.71       64.09     36.06 o
   7   1  18       71.49       84.91     36.02 o
   8   1  18      136.58       65.87     37.63 o
   9   1  18       52.81      101.75     37.71 o
  10   1  18       39.11       -6.81     38.61 o
   0   2  18        0.51      -50.72     50.72 o
   1   2  18       23.43       48.81     29.62 o
   2   2  18        6.41       -2.09     56.84 o
   3   2  18       27.70       -9.26     42.47 o
   4   2  18        2.74       35.49     36.06 o
   5   2  18        5.56       72.70     51.63 o
   6   2  18        6.90      -33.89     51.06 o
   7   2  18        2.22       60.79     53.69 o
   8   2  18        1.13       19.81     52.66 o
   9   2  18       25.59       40.76     38.24 o
  10   2  18        1.73      -54.72     54.72 o
   1   3  18        5.50       83.12     96.17 o
   2   3  18       45.80       85.20     35.93 o
   3   3  18       26.04       64.83     24.65 o
   4   3  18       57.80       95.66    104.07 o
   5   3  18       31.93       37.66     49.40 o
   6   3  18       41.72       84.60     51.75 o
   7   3  18       50.44       30.22     53.69 o
   8   3  18       52.63      144.94     53.35 o
   9   3  18       32.69       75.67     53.35 o
   0   4  18       12.11       47.63     36.29 o
   1   4  18        1.82      -33.49     36.46 o
   2   4  18        2.32      -17.80     93.82 o
   3   4  18        7.90       51.35     30.36 o
   4   4  18       15.80       33.63     30.34 o
   5   4  18        1.72       81.82     36.46 o
   6   4  18       27.69      115.01     40.76 o
   7   4  18        0.45       25.76     53.12 o
   8   4  18        0.28      -54.49     54.49 o
   1   5  18       12.51       25.50     56.78 o
   2   5  18       18.07      129.87     37.16 o
   3   5  18        6.78      101.38     55.35 o
   4   5  18        1.00      -37.36     37.36 o
   5   5  18       13.79       85.08     98.11 o
   6   5  18        8.46       30.05     85.92 o
   7   5  18       48.48       58.92     70.41 o
   0   6  18        5.42      -23.13     53.12 o
   1   6  18        3.13       37.94     68.35 o
   2   6  18        1.96       57.64     47.00 o
   3   6  18        7.07       -4.00     61.54 o
   4   6  18        2.34       30.70     31.45 o
   5   6  18        6.53       22.44     57.99 o
   1   7  18        6.71      -24.23     38.84 o
   2   7  18        3.14       -9.29     65.71 o
   3   7  18       21.47       37.09     39.27 o
   2   0  19        6.20       79.91     36.41 o
   4   0  19        1.39      -43.16     51.75 o
   6   0  19        7.75      -23.93     52.89 o
   8   0  19        6.66       21.87     55.30 o
   0   1  19       95.64      103.38     36.98 o
   1   1  19       84.58       78.99     51.98 o
   2   1  19       57.82      151.58     36.29 o
   3   1  19       70.80      -36.86     36.86 o
   4   1  19       42.31      -53.12     53.12 o
   5   1  19        1.60       -1.72     53.46 o
   6   1  19       16.00      128.80     53.81 o
   7   1  19       55.53      136.56     67.09 o
   8   1  19        1.56       18.38     33.49 o
   1   2  19        8.23       92.71     58.16 o
   2   2  19       13.82      127.07     29.39 o
   3   2  19        5.32       70.52     54.04 o
   4   2  19        6.74      113.57     37.67 o
   5   2  19        9.42       -8.13     37.32 o
   6   2  19        3.56       60.10     38.70 o
   7   2  19       13.92      -15.46     37.55 o
   0   3  19       45.81      -40.30     53.01 o
   1   3  19       29.59       -4.29     30.52 o
   2   3  19       29.28      -34.06     34.06 o
   3   3  19       15.95       73.98     30.28 o
   4   3  19       33.64      104.70     30.66 o
   5   3  19       19.68       11.33     37.55 o
   6   3  19       24.59       53.69     38.35 o
   1   4  19        0.51       63.99     81.69 o
   2   4  19        0.06       -7.41     39.61 o
   3   4  19        0.37        5.99     37.76 o
   4   4  19        6.73       58.63     86.09 o
   5   4  19        0.97      -26.91     26.91 o
   0   5  19       13.75       63.08     36.86 o
   1   5  19       12.96      110.80     93.36 o
   2   5  19       11.66       47.11     31.29 o
   3   5  19       46.38       86.62     68.81 o
   4   0  20        4.63      -24.27     53.58 o
   1   1  20       13.89      347.23     53.92 o
   2   1  20        9.67      -39.27     39.27 o
   3   1  20       18.99      -38.47     38.47 o
   4   1  20        4.68      129.14     37.44 o
   0   2  20        0.96       -8.93     53.01 o
   1   2  20       10.91       25.85     31.66 o
   2   2  20        0.37       83.80     38.35 o
   3   2  20       10.68      -50.49     53.46 o
   1   3  20        0.17       40.18     55.41 o
 
